# Supplementary material for: Sexual dysfunction and associated factors among patients with epilepsy at Amanuel Mental Specialty Hospital, Addis Ababa – Ethiopia
Source: BMC Neurol. 2019 Oct 27;19:255. doi: 10.1186/s12883-019-1432-1 (PMC6816149; doi:10.1186/s12883-019-1432-1)
Supplement: Supplementary file 2 — Dataset for global sexual dysfunction among patient with epilepsy. (CSV 125 kb) [file 12883_2019_1432_MOESM2_ESM.csv]

Code_Number	Age	Sex	BMI	Lable_of_E	Religion	Ethinicity	Occupation	M_Status	No_of_Children	Child_age	CSFQ_1	CSFQ_2	CSFQ_3	CSFQ_4	CSFQ_5	CSFQ_6	CSFQ_7	CSFQ_8	CSFQ_9	CSFQ_10	CSFQ_11	CSFQ_12	CSFQ_13	CSFQ_14	CSI_1	CSI_2	CSI_3	CSI_4	CSI_5	CSI_6	CSI_7	GAD_1	GAD_2	GAD_3	GAD_4	GAD_5	GAD_6	GAD_7	SLE_1	SLE_2	SLE_3	SLE_4	SLE_5	SLE_6	SLE_7	SLE_8	SLE_9	SLE_10	PHQ_1
1	32	1	24.5	3	2	1	5	2	1	2.5	3	3	3	1	1	4	4	3	3	3	3	3	3	2	5	5	5	5	5	5	5	0	0	0	0	0	0	0	2	2	1	2	2	2	2	2	2	2	3
2	63	2	33.9	1	1	1	4	2	5	24	1	1	4	4	1	5	3	4	3	5	4	4	3	2	4	4	4	5	3	4	5	0	1	0	1	0	0	3	2	1	2	2	2	2	1	2	2	2	2
3	31	2	24.5	3	2	3	2	1	999	999	1	3	3	4	1	3	4	4	4	5	4	4	4	5	4	4	4	5	4	4	4	0	0	0	0	0	0	0	2	2	2	2	2	2	2	2	2	2	0
4	35	1	22.08	999	2	2	2	3	1	14	1	1	1	1	1	1	1	1	3	3	3	2	3	2	4	4	4	5	3	4	5	3	0	0	3	1	1	1	2	1	2	2	2	2	1	2	2	2	0
5	18	1	19.8	3	1	1	1	2	999	999	1	1	1	2	1	1	1	1	1	5	1	1	1	5	2	2	2	2	2	2	2	1	1	1	1	1	1	1	2	2	2	2	2	2	2	2	2	2	0
6	35	2	24.9	1	1	2	4	2	4	1	5	3	3	2	1	4	3	5	4	5	5	4	5	3	5	4	4	5	4	4	4	0	0	0	0	0	0	0	2	2	2	2	2	2	2	2	2	2	0
7	20	2	21.7	2	2	2	7	1	999	999	4	2	3	2	1	3	3	3	4	5	4	4	4	5	3	3	3	4	4	4	4	0	0	0	3	0	0	1	2	1	1	2	2	2	1	2	2	2	0
8	29	2	24	3	1	3	4	2	1	2	3	3	3	3	2	1	3	2	4	5	3	2	1	5	3	3	3	4	1	4	5	1	2	1	1	0	2	2	2	2	1	2	2	2	2	2	2	2	2
11	25	2	16.97	3	1	3	2	1	999	999	4	1	3	3	4	3	1	2	1	5	3	3	4	5	5	5	4	5	3	4	5	2	1	0	0	0	0	0	2	2	2	2	2	2	2	2	2	2	0
12	22	2	18	5	2	1	6	1	999	999	1	1	3	1	1	1	1	1	1	5	1	3	4	5	999	999	999	999	999	999	999	1	0	0	0	1	0	0	2	2	2	2	2	2	2	2	2	2	0
13	30	2	22	4	1	2	3	1	999	999	4	1	4	4	4	4	4	4	4	5	4	4	4	5	3	4	4	5	4	3	4	1	0	0	0	1	0	0	2	2	2	2	2	2	2	2	2	2	0
14	53	2	21.8	2	1	2	2	2	3	20	3	3	3	4	1	4	3	4	4	4	3	4	4	5	5	5	5	5	5	5	5	0	0	0	0	1	0	0	2	2	2	2	2	2	2	2	2	2	0
15	42	2	20	3	1	5	2	2	999	999	3	4	4	4	1	3	2	2	4	5	4	3	4	5	2	4	3	5	3	5	5	2	2	2	1	2	2	2	2	2	2	2	2	2	2	2	2	2	1
16	33	1	22.9	2	2	4	3	2	5	.2	3	2	3	2	1	2	3	3	3	4	3	3	4	4	2	5	3	3	1	3	2	1	0	1	1	0	2	3	3	2	2	2	2	2	2	2	2	2	0
18	26	2	27.3	3	1	2	4	2	999	999	5	3	3	3	3	3	4	3	4	5	4	4	4	3	4	4	4	5	4	4	4	0	0	1	1	1	3	1	2	2	2	1	1	2	1	1	1	2	1
19	28	1	29	3	1	1	5	2	2	2.8	4	3	3	3	1	3	3	3	4	3	3	3	4	5	4	3	3	5	4	4	3	1	0	1	0	1	1	0	2	2	2	2	2	2	2	2	2	2	0
20	28	2	23.9	2	2	1	3	2	999	999	3	2	2	4	1	3	2	2	1	5	4	4	4	5	4	3	3	4	2	5	4	1	0	0	0	1	1	1	2	2	2	2	2	2	2	2	2	2	1
21	28	2	20	2	1	3	4	2	1	5	4	3	5	5	2	4	4	2	3	5	3	2	2	5	3	3	3	4	3	3	3	2	1	1	1	2	0	1	1	2	2	2	2	2	2	2	1	2	2
22	41	2	26.8	3	3	2	4	1	999	999	1	1	3	3	1	1	2	1	1	5	1	1	1	5	999	999	999	999	999	999	999	0	0	0	0	2	0	3	2	2	2	2	2	2	2	2	2	2	0
23	30	1	18.75	2	1	1	2	1	999	999	4	1	1	1	2	2	1	1	3	4	2	2	4	5	3	3	3	3	3	3	1	0	0	0	2	0	1	1	2	1	2	2	2	2	1	1	1	2	1
24	42	2	22	3	1	1	4	1	999	999	1	1	3	2	1	1	3	2	1	5	1	1	1	5	999	999	999	999	999	999	999	0	0	0	0	0	0	0	2	2	2	2	2	2	2	2	2	2	0
25	30	1	19.14	3	1	1	1	1	999	999	1	1	3	2	1	2	2	1	1	5	1	1	1	5	999	999	999	999	999	999	999	0	0	1	1	0	2	0	2	2	2	2	2	2	2	2	2	2	1
26	62	2	23	1	1	2	7	2	5	32	3	1	2	2	1	2	3	3	3	1	3	3	3	1	2	2	3	4	3	2	4	1	1	2	0	0	2	1	2	2	1	1	1	2	2	2	2	2	0
27	35	2	22.5	4	1	2	3	2	999	999	4	3	4	3	1	1	2	3	4	5	3	4	3	5	4	3	3	5	3	4	5	0	0	0	0	1	0	0	2	2	2	2	2	2	2	2	2	2	0
28	40	1	35.5	3	1	2	5	2	4	1.3	5	3	3	4	1	4	2	3	3	2	5	4	5	5	5	5	5	5	5	5	5	1	0	0	0	1	1	0	2	2	2	2	2	2	2	2	2	2	0
29	22	1	21.4	1	2	1	1	2	999	999	3	3	1	2	1	1	3	3	3	5	3	1	3	2	3	3	3	3	3	3	3	0	0	0	0	1	1	0	2	1	2	2	2	2	1	2	2	2	1
30	27	2	24.75	3	1	2	4	1	999	999	1	3	5	3	2	3	2	3	1	4	3	3	3	3	999	999	999	999	999	999	999	1	1	0	0	0	1	0	2	2	1	2	2	2	2	1	1	2	0
31	30	1	21.5	3	1	3	6	2	999	999	1	2	1	3	1	1	3	1	2	4	3	2	3	2	3	3	4	5	3	3	4	0	0	0	0	0	0	1	2	2	2	2	2	2	2	2	2	2	0
32	40	2	35.4	2	1	2	1	2	999	999	3	1	3	4	1	3	1	3	4	3	4	3	3	5	3	3	3	5	3	3	1	1	0	0	0	0	0	0	2	2	2	2	2	2	2	2	2	2	0
34	40	2	28.4	2	1	1	1	2	999	999	4	2	3	3	1	3	3	3	3	5	4	3	4	5	4	5	5	5	4	5	5	0	0	0	0	0	0	0	2	2	2	2	2	2	2	2	2	2	0
35	40	2	20.9	3	1	1	1	1	999	999	1	1	1	1	1	3	2	2	1	5	1	1	1	5	999	999	999	999	999	999	999	0	0	0	0	0	0	0	2	2	2	2	2	2	2	2	2	2	0
36	58	2	19.7	1	2	1	1	2	999	999	4	2	2	3	1	2	3	3	3	5	4	3	4	5	4	4	3	5	4	4	5	0	0	0	0	0	0	0	2	2	2	2	2	2	2	2	2	2	0
37	65	1	21.2	1	1	1	3	5	999	999	2	1	1	1	1	1	2	3	3	5	3	3	1	5	3	4	3	4	3	4	4	1	2	1	2	0	0	1	2	2	2	2	2	2	2	1	2	2	1
38	18	1	24.8	2	2	2	4	1	999	999	4	1	5	1	1	4	4	4	4	5	4	4	4	2	2	2	2	1	1	1	3	0	0	0	0	0	1	0	2	2	2	2	2	2	2	2	2	2	3
39	33	2	20.22	3	3	3	2	1	999	999	4	1	5	1	1	4	4	4	4	5	4	4	4	2	2	2	2	1	1	1	3	0	0	0	0	0	0	0	2	2	2	2	2	2	2	2	2	2	0
40	32	2	21.2	3	1	1	3	2	3	2	3	3	4	4	1	4	4	4	4	5	4	3	3	5	3	3	3	5	3	3	4	0	0	0	0	0	0	0	2	2	2	2	2	2	2	2	2	2	0
41	36	1	26.6	2	1	2	1	1	999	999	1	1	2	1	1	1	1	1	1	5	1	1	1	5	999	999	999	999	999	999	999	1	1	1	0	0	0	0	2	2	2	2	2	2	2	2	2	2	0
42	31	2	20.8	2	2	4	4	2	2	2	4	2	3	2	1	3	3	3	3	5	4	3	3	3	3	4	3	5	3	5	5	0	0	0	2	0	0	0	2	2	2	2	2	2	2	2	2	2	0
43	41	2	19	3	1	1	2	1	999	999	3	1	3	3	1	1	3	3	3	5	3	1	4	5	999	999	999	999	999	999	999	0	0	1	0	0	1	0	2	2	2	2	2	2	2	2	2	2	0
44	35	2	17.3	2	3	1	1	2	2	2	4	4	3	3	3	4	3	3	4	5	4	3	3	5	3	4	3	5	3	4	5	1	1	1	1	2	0	0	2	2	1	1	2	1	2	2	2	2	0
45	25	2	23.3	2	2	3	4	1	999	999	1	1	3	1	1	1	3	1	1	5	1	1	1	5	999	999	999	999	999	999	999	1	0	1	0	0	1	1	2	2	2	2	2	2	2	2	2	2	1
46	30	1	27	2	1	5	5	2	3	1.3	3	2	3	1	2	3	2	2	4	3	3	4	4	5	4	3	3	4	5	4	3	2	2	2	1	0	2	0	2	2	2	2	2	2	2	2	2	2	0
47	37	2	27.8	3	1	1	2	2	1	10	3	1	3	1	1	3	3	4	4	5	3	4	3	5	4	3	4	1	1	4	4	0	0	0	0	0	0	0	2	2	2	2	2	2	2	2	2	2	0
50	32	2	20.67	4	3	2	3	2	2	2	3	2	4	4	3	4	4	4	4	5	4	3	4	5	1	3	3	5	2	5	3	0	0	3	3	0	0	0	1	2	2	2	2	2	2	2	2	2	1
51	22	2	24.2	2	3	1	4	1	999	999	2	2	2	2	1	2	3	3	2	5	3	3	3	5	3	3	2	5	3	4	5	0	0	0	1	0	0	0	2	2	2	2	2	2	2	2	2	2	0
52	63	2	22.7	1	1	1	4	2	9	5	3	3	3	1	1	2	2	2	2	5	3	2	4	5	3	3	3	3	3	4	5	0	0	0	3	2	0	0	2	2	1	1	2	2	2	2	2	2	0
53	19	2	20.8	2	2	4	2	1	999	999	3	3	2	3	1	3	3	3	3	5	4	4	4	5	999	999	999	999	999	999	999	0	0	0	0	0	0	0	2	2	2	2	2	2	2	2	2	2	1
54	25	1	17.5	3	1	6	2	2	999	999	1	1	2	3	1	3	2	1	3	4	3	3	2	2	4	1	4	1	4	5	1	3	3	3	3	1	2	2	2	1	2	2	2	2	2	2	2	2	0
55	26	2	19	2	2	3	4	1	999	999	1	1	2	3	4	2	2	2	4	5	3	2	3	5	999	999	999	999	999	999	999	0	0	0	0	0	0	0	2	2	2	2	2	2	2	2	2	2	0
56	21	2	18.8	3	1	1	6	1	999	999	1	1	1	1	1	1	1	1	1	5	3	3	3	5	999	999	999	999	999	999	999	0	0	3	0	0	1	0	2	2	2	2	2	2	2	2	2	2	0
58	40	2	20.8	3	1	1	2	3	1	7	3	3	3	3	1	3	3	3	4	5	3	1	3	5	2	2	3	3	3	3	1	1	0	1	0	0	0	1	2	1	2	2	2	2	1	2	2	2	0
59	31	2	21.6	2	1	2	4	1	999	999	3	3	3	2	1	3	3	3	3	5	3	3	3	5	4	2	4	5	5	4	5	0	0	0	0	0	0	0	2	2	2	2	2	2	2	2	2	2	0
60	35	2	31	3	1	2	2	2	1	2.5	4	3	3	2	1	4	2	3	1	5	4	4	4	5	5	5	4	1	5	5	1	2	0	0	0	0	0	0	2	2	1	2	2	2	2	2	2	2	0
61	27	2	19.573	3	1	1	4	2	1	1	4	3	4	4	4	4	4	4	4	3	4	2	3	5	5	4	4	1	5	4	1	1	2	0	2	0	1	2	2	2	1	2	1	2	2	2	2	2	0
62	24	1	24.16	3	2	2	4	2	999	999	1	1	2	3	1	3	2	1	1	5	1	1	1	5	4	4	4	3	3	3	4	1	1	3	0	0	2	2	1	2	2	2	2	2	2	2	1	2	2
63	27	2	20.33	3	2	3	4	1	999	999	3	2	3	1	1	3	3	2	4	5	3	3	3	5	1	1	1	1	1	1	1	0	0	1	3	0	2	0	2	1	1	2	1	2	2	1	1	2	0
64	40	2	19.5	1	2	3	7	2	999	999	3	3	3	4	3	3	3	3	3	5	4	4	3	3	3	5	3	5	3	4	3	2	2	2	2	2	2	2	2	2	1	1	2	2	2	2	2	2	1
65	30	2	24.91	3	1	1	1	1	999	999	1	3	3	3	3	3	3	2	3	5	5	4	3	5	3	3	3	5	4	4	5	1	0	1	0	0	0	0	2	2	1	2	2	2	2	2	2	2	0
66	28	2	23.52	2	1	1	1	1	999	999	1	1	1	3	1	1	2	1	1	5	1	1	1	5	999	999	999	999	999	999	999	0	0	0	0	0	0	0	2	2	2	2	2	2	2	2	2	2	0
68	44	2	20	3	1	2	1	1	999	999	1	1	1	1	2	3	1	3	3	5	3	3	3	5	999	999	999	999	999	999	999	0	0	0	0	0	0	0	2	2	2	2	2	2	2	2	2	2	0
69	50	1	22	3	3	2	4	2	5	25	1	1	1	1	1	1	3	3	3	3	3	3	3	5	4	3	2	1	1	3	1	0	0	0	0	0	0	0	2	2	2	2	2	2	2	2	2	2	0
71	28	2	19.35	3	1	2	2	1	999	999	4	2	3	2	3	4	3	4	4	5	4	4	3	5	4	5	3	1	5	5	1	0	0	0	0	0	0	0	2	2	2	2	2	2	2	2	2	2	0
72	24	2	19.84	3	1	2	4	1	999	999	3	1	2	1	1	3	1	3	4	5	4	4	5	5	999	999	999	999	999	999	999	1	0	0	0	1	1	0	2	2	2	2	2	2	2	2	2	2	2
73	23	2	22.49	2	1	2	2	1	999	999	3	2	2	3	1	3	3	4	4	5	4	4	4	5	3	3	3	5	3	4	4	0	0	0	2	2	1	1	2	2	2	2	2	2	2	2	2	2	1
74	21	2	20.61	3	1	2	1	1	999	999	1	1	1	1	1	1	1	2	1	5	1	1	1	5	999	999	999	999	999	999	999	0	0	0	1	0	1	0	2	2	2	2	2	2	2	2	2	2	1
76	35	1	20.7	3	1	3	3	2	999	999	3	3	3	3	3	3	3	2	3	3	4	4	4	4	5	5	5	5	5	5	5	1	0	0	0	0	0	0	2	2	2	2	2	2	2	2	2	2	1
77	30	2	17.24	3	1	1	2	1	999	999	2	3	4	4	4	5	5	5	3	5	3	4	3	5	3	3	3	5	5	5	5	0	0	0	0	0	0	0	2	2	2	2	2	2	2	2	2	2	0
78	18	1	19.03	1	2	6	5	2	999	999	1	2	1	1	1	3	1	2	2	4	3	2	2	3	999	999	999	999	999	999	999	1	1	2	2	0	2	3	2	2	2	2	2	2	2	2	2	2	1
79	24	2	22.49	2	1	2	2	1	999	999	1	2	2	2	4	3	2	2	2	5	3	3	3	5	3	3	3	3	3	4	4	0	0	0	0	1	0	0	2	2	2	2	2	2	2	2	2	2	0
80	35	2	21.8	3	2	3	2	1	999	999	3	2	4	2	1	3	2	3	2	5	3	2	2	5	3	3	3	4	3	4	5	3	3	2	2	2	2	3	2	1	2	2	1	2	1	2	2	2	1
81	25	2	20.76	4	1	2	2	1	999	999	1	1	2	2	2	2	2	1	1	5	1	2	2	5	999	999	999	999	999	999	999	0	0	0	0	0	0	0	2	2	2	1	2	2	2	2	2	2	0
82	30	2	23.27	3	1	1	2	1	999	999	3	3	2	2	2	3	2	2	2	5	3	3	3	4	2	1	3	1	1	5	1	2	2	2	0	0	0	0	2	1	2	2	2	2	1	1	1	2	1
83	40	2	21.05	1	1	1	4	1	4	1.8	3	2	1	3	1	3	1	1	1	5	3	2	2	5	4	3	2	5	1	4	5	2	0	0	2	2	0	2	2	2	2	2	1	2	2	2	2	2	2
84	53	1	21.69	4	1	3	2	2	4	5	5	4	4	4	2	5	4	4	4	3	4	4	4	5	5	5	5	5	5	5	5	1	1	1	1	0	1	0	2	2	2	2	2	2	2	2	2	2	0
85	20	1	23.52	3	1	3	1	1	999	999	2	4	2	3	2	2	2	2	2	4	2	2	2	3	4	4	4	4	4	5	5	2	1	1	0	0	3	3	2	1	2	2	2	2	2	2	2	2	1
86	36	2	21.9	3	1	2	1	1	999	999	1	2	2	1	2	1	5	3	2	5	2	1	1	4	999	999	999	999	999	999	999	1	0	1	2	0	0	0	2	2	2	2	2	2	2	2	2	2	2
88	47	2	21	1	1	2	4	2	999	999	1	1	1	1	1	1	1	3	3	5	4	3	4	2	4	4	3	2	4	4	1	1	0	1	2	0	0	1	2	2	2	2	2	2	2	2	2	2	0
90	46	2	23.45	3	1	1	2	2	5	2	3	3	3	1	1	3	3	3	4	5	3	3	3	2	4	3	4	5	3	4	5	0	0	0	0	2	0	0	2	2	2	2	2	2	2	2	2	2	1
91	45	1	21.85	2	1	1	7	2	7	5	4	3	2	2	1	4	3	2	3	4	3	2	4	5	2	3	2	4	3	4	2	2	2	2	0	0	0	0	2	1	1	2	1	2	2	2	2	2	1
92	30	2	23.56	4	1	3	4	1	999	999	5	5	5	5	1	5	5	5	5	5	5	5	5	5	5	5	5	5	5	5	5	0	0	0	0	0	0	0	2	2	2	2	2	2	2	2	2	2	1
93	25	2	19.16	3	1	2	4	1	999	999	3	2	3	2	1	3	3	3	3	5	3	3	4	5	3	3	4	5	4	5	5	0	0	0	0	0	0	2	2	2	2	2	2	2	2	2	2	2	0
95	58	1	18.68	1	1	1	7	2	6	2	4	2	2	1	1	1	2	3	3	5	1	1	1	5	3	3	3	4	3	3	3	1	1	0	0	1	1	3	2	2	2	2	2	2	2	2	2	2	1
96	31	1	19.53	3	2	4	4	2	2	6	4	3	3	3	1	1	3	3	3	3	4	4	4	5	4	4	3	5	5	5	5	0	0	0	0	0	0	0	2	2	2	2	2	2	2	2	2	2	0
97	30	1	25.7	3	3	2	2	1	999	999	1	1	3	2	1	1	2	3	3	3	2	1	1	5	999	999	999	999	999	999	999	1	0	1	0	0	0	0	2	2	2	2	2	2	2	2	2	2	0
98	45	1	20	1	1	2	2	2	4	9	3	2	3	3	1	1	2	3	4	3	3	3	3	5	2	3	3	3	3	3	5	1	1	1	2	1	2	2	2	2	2	2	2	2	2	2	2	2	1
101	46	2	29.8	2	1	1	4	2	6	7	4	3	5	4	1	5	5	4	4	5	3	4	4	5	3	3	3	3	4	4	4	1	1	1	1	1	1	1	2	2	2	2	2	2	2	2	2	2	0
103	26	2	20.06	2	3	1	1	1	999	999	1	1	3	3	2	3	3	3	3	3	3	3	3	3	999	999	999	999	999	999	999	2	2	0	0	0	1	0	2	2	2	2	2	2	2	2	2	2	0
104	40	1	21.1	2	1	2	5	2	5	10	3	2	2	1	1	1	2	3	3	4	3	2	3	5	3	3	3	4	3	5	5	1	1	1	2	1	2	1	2	2	2	2	2	2	2	2	2	2	2
105	35	1	28.33	3	3	3	2	2	2	12	3	2	1	1	1	1	1	1	3	3	4	4	4	5	4	4	5	5	5	5	5	1	0	0	0	0	0	0	2	2	2	2	2	2	2	2	2	2	0
108	30	1	21.64	3	1	2	5	2	1	13	4	3	5	2	1	3	3	3	3	4	4	4	4	2	3	4	4	4	2	5	4	2	0	0	0	0	1	0	2	2	2	2	2	2	2	2	2	2	2
109	25	2	20.41	3	2	3	2	1	999	999	1	1	3	3	2	1	3	3	3	5	4	3	4	5	3	4	3	2	1	3	1	2	0	0	0	0	2	0	2	1	2	2	1	2	1	1	1	2	0
111	28	2	18.51	4	3	2	7	1	999	999	2	1	1	2	1	1	2	2	2	4	1	1	2	5	3	3	3	5	5	5	3	1	1	1	0	0	2	0	2	2	2	2	2	2	2	2	2	2	2
113	23	2	22	2	1	3	4	1	999	999	1	1	4	3	3	2	3	3	3	5	2	4	2	5	999	999	999	999	999	999	999	2	0	0	0	0	0	2	2	2	2	2	2	2	2	2	2	2	0
114	25	2	22.79	1	2	4	4	1	999	999	2	1	1	1	1	1	1	1	1	5	1	1	1	5	999	999	999	999	999	999	999	0	0	0	0	0	0	0	2	2	2	2	2	2	2	2	2	2	0
116	28	2	22.05	3	2	4	1	2	1	3	4	3	3	2	1	3	3	3	2	5	3	3	3	5	2	3	2	3	1	3	3	2	0	2	2	0	0	0	2	2	2	2	2	2	2	2	2	2	0
117	72	2	17.7	2	2	2	1	2	5	31	1	1	3	2	1	4	1	1	2	5	4	4	4	5	2	3	2	5	4	3	5	0	0	0	0	0	0	0	2	2	2	2	2	2	2	2	2	2	0
118	65	2	20.76	2	2	2	4	4	8	25	1	3	2	1	1	2	2	2	2	5	3	1	1	5	5	5	3	5	4	4	5	2	1	1	0	0	2	1	2	2	1	2	1	2	2	2	1	2	1
119	45	1	27.7	2	2	4	5	5	5	25	1	4	4	1	1	4	3	3	3	3	4	3	3	4	5	5	5	5	5	5	5	1	1	0	1	0	1	0	2	2	2	2	2	2	2	2	2	2	2
120	40	2	23.43	3	4	1	5	2	1	18	3	3	3	3	2	3	2	3	3	5	5	3	3	5	3	3	3	4	3	5	5	0	0	0	0	0	1	1	2	2	2	2	2	2	2	2	2	2	0
121	40	2	20	2	1	1	2	2	2	6	3	2	2	5	1	2	1	2	3	5	3	2	3	5	4	4	4	4	2	4	5	1	0	0	0	0	0	0	2	2	2	2	2	2	2	2	2	2	0
122	30	1	27.34	3	3	3	1	1	999	999	1	1	1	3	1	1	1	1	1	5	1	1	1	5	999	999	999	999	999	999	999	0	2	0	0	2	0	0	2	2	1	2	2	2	2	2	2	2	2
123	19	2	24.56	3	3	3	1	1	999	999	2	1	3	3	3	3	3	4	4	5	4	3	5	5	999	999	999	999	999	999	999	0	0	0	0	0	0	0	2	2	2	2	2	2	2	2	2	2	0
127	30	2	23.63	3	3	3	4	2	1	6	4	4	4	4	1	5	5	4	4	5	5	3	5	5	5	5	5	5	4	5	5	2	0	1	0	0	0	2	2	2	2	2	2	2	2	2	2	2	0
128	39	2	21.48	3	1	3	3	2	1	9	3	3	3	3	1	3	3	3	3	5	4	5	4	5	4	3	4	5	4	5	5	0	0	0	0	0	0	0	2	2	2	2	2	2	2	2	2	2	0
129	40	2	27.45	4	1	2	3	1	999	999	3	1	4	3	4	3	1	4	4	5	1	1	1	5	999	999	999	999	999	999	999	1	0	0	0	1	0	1	2	2	2	2	2	2	2	2	2	2	0
130	45	1	39.58	2	3	5	2	2	4	15	2	2	3	3	3	3	3	3	3	4	4	4	4	5	5	5	5	5	5	5	5	0	0	0	0	2	0	0	2	2	2	2	2	2	2	2	2	2	0
131	35	2	19.72	1	3	1	4	2	6	15	3	3	3	3	1	3	3	3	3	5	3	3	3	5	3	3	3	5	3	4	5	0	0	0	0	0	0	0	2	2	2	2	2	2	2	2	2	2	0
132	22	2	20.76	2	1	2	4	1	999	999	1	1	1	1	2	3	3	4	4	5	1	1	1	5	999	999	999	999	999	999	999	1	1	1	0	0	2	0	2	2	2	2	2	2	2	2	2	2	1
133	31	1	25	1	3	3	2	4	1	5	1	5	3	2	4	3	5	4	3	4	3	2	3	4	1	2	1	1	1	1	1	0	0	0	0	0	0	0	2	2	2	2	2	2	2	2	2	2	1
134	24	2	22.49	4	1	5	2	1	999	999	4	3	4	2	2	3	4	4	4	5	5	4	5	3	5	4	4	5	3	4	5	0	0	0	0	0	0	0	2	2	2	2	2	2	2	2	2	2	0
135	30	1	16.79	4	5	2	2	2	999	999	5	2	2	2	1	1	2	1	3	3	2	3	3	3	4	5	5	5	5	5	4	2	0	0	0	0	0	0	2	2	2	2	2	2	2	2	2	2	0
136	29	1	18.22	1	2	3	5	2	1	1	3	3	3	3	1	3	2	4	3	4	3	3	4	5	5	3	5	5	5	5	5	1	0	0	0	1	0	0	2	2	2	2	2	2	2	2	2	2	0
138	45	2	18.33	1	1	3	1	2	5	3	3	3	2	2	1	3	2	2	3	5	3	3	3	5	3	4	4	4	4	4	5	1	0	1	1	0	0	1	2	2	2	2	1	2	2	2	2	2	1
139	26	2	19	2	1	1	4	2	999	999	2	2	2	3	3	2	2	3	1	5	1	1	4	5	2	2	2	4	2	4	4	1	1	1	1	1	1	1	2	2	2	2	2	2	2	2	2	2	0
140	32	1	24.58	2	1	2	2	1	999	999	1	1	1	3	1	1	1	1	4	4	4	4	4	5	2	4	5	5	5	5	5	1	1	1	1	1	1	1	2	2	2	2	2	2	2	2	2	2	1
142	38	2	23.6	3	1	2	4	1	999	999	3	2	3	2	3	3	4	3	4	5	3	3	3	5	3	3	3	5	2	4	1	0	0	0	0	0	0	0	2	1	2	2	2	2	1	2	2	2	0
143	25	2	26.98	2	2	2	4	1	999	999	1	1	2	3	1	2	2	1	1	5	1	1	1	5	999	999	999	999	999	999	999	0	0	0	0	0	0	0	2	2	1	2	2	2	2	2	2	2	0
144	45	1	26.19	2	2	2	2	2	2	23	1	1	1	1	1	1	1	4	4	4	5	3	4	5	4	5	4	5	4	4	4	0	1	0	0	0	0	0	2	2	2	2	2	2	2	2	2	2	0
145	42	2	23	5	1	2	3	1	999	999	4	1	3	2	1	1	3	4	3	5	4	1	3	5	3	4	4	5	3	4	3	1	0	0	1	1	0	0	2	2	2	2	2	2	2	2	2	2	0
146	28	1	18.35	1	1	2	2	2	1	7	1	1	1	1	1	1	1	4	4	5	2	1	1	5	999	999	999	999	999	999	999	0	0	0	0	0	0	0	1	2	2	2	2	2	2	2	2	2	0
147	34	1	19.5	2	1	2	2	3	3	7	1	1	1	1	1	1	1	3	4	3	5	2	2	5	3	3	3	2	1	3	2	0	0	0	0	0	0	0	2	2	2	2	2	2	2	2	2	2	2
148	46	2	22.49	1	1	3	7	1	999	999	4	3	4	4	1	4	4	4	4	4	3	4	4	5	3	5	5	3	4	5	3	1	0	0	0	2	1	0	2	2	2	1	2	2	2	2	2	2	1
150	49	2	25.39	4	1	2	2	2	4	16	3	2	3	2	1	1	3	3	3	3	3	3	3	5	4	4	4	5	4	5	5	1	1	1	1	1	1	0	2	2	2	2	2	2	2	2	2	2	2
151	32	2	19.11	1	2	2	4	2	1	4.5	2	2	2	3	1	3	3	2	2	5	3	3	3	5	3	3	5	3	3	3	4	1	2	0	2	0	1	1	2	2	2	2	2	2	2	2	2	2	2
152	55	1	18.75	1	3	3	5	2	7	15	2	2	2	1	1	1	1	3	2	4	2	2	3	5	5	5	4	5	4	4	5	2	0	0	0	2	1	1	2	2	2	2	2	2	2	2	2	2	2
153	22	2	19.84	3	2	4	2	1	999	999	1	1	3	3	1	3	1	3	3	5	3	3	3	5	999	999	999	999	999	999	999	1	0	1	1	0	0	0	1	2	1	2	2	2	2	2	2	2	0
158	20	1	23.47	3	1	1	1	2	1	6	2	2	1	2	5	1	4	4	2	3	4	4	4	5	2	5	3	1	3	5	2	1	1	1	1	1	1	1	2	2	2	2	2	2	2	2	2	2	2
159	26	2	23.43	3	1	2	1	1	999	999	1	1	4	3	4	4	4	4	4	5	4	4	4	5	4	5	3	1	1	2	4	3	3	3	3	3	3	3	2	1	2	2	2	2	2	2	2	2	3
160	58	2	24.6	3	1	2	4	2	3	26	3	1	1	1	1	2	1	1	1	3	3	3	3	3	5	5	5	5	5	5	5	2	1	0	0	0	2	1	2	2	2	2	2	2	2	2	2	2	1
161	40	2	19.28	3	2	5	1	2	999	999	3	3	3	2	1	3	3	2	2	1	3	3	2	5	5	2	4	1	3	5	3	1	0	1	1	0	1	0	2	2	2	2	2	2	2	2	2	2	0
162	30	2	23.89	3	1	2	3	2	1	6	3	3	2	3	3	4	3	3	3	5	3	4	3	5	5	3	3	5	3	5	3	0	0	0	0	0	0	0	2	1	2	1	2	2	2	2	1	2	1
163	23	2	15.71	3	2	3	4	1	999	999	3	1	3	1	3	3	3	3	4	5	4	3	4	5	3	2	1	1	1	2	1	0	0	0	0	0	0	0	2	1	1	1	1	2	1	2	2	2	0
164	35	1	16.66	3	3	5	4	4	1	.11	1	1	3	3	2	1	2	2	3	2	3	3	3	5	2	2	2	4	2	5	3	2	2	2	3	2	3	0	2	2	2	2	2	2	2	1	1	2	0
165	32	2	22.49	3	2	1	2	2	2	1.3	1	2	4	2	1	3	2	4	5	5	2	4	5	5	5	3	3	3	3	3	3	0	0	0	0	0	0	0	2	2	2	2	2	2	2	2	2	2	0
166	30	2	19.7	2	1	2	1	2	1	8	3	3	3	1	1	3	4	4	4	5	3	3	3	5	5	5	5	5	3	4	3	1	2	0	2	0	0	0	2	2	2	2	2	2	2	2	2	2	2
168	45	2	24.69	3	1	1	3	2	999	999	1	1	4	3	1	1	3	4	3	5	4	4	4	5	5	4	3	5	4	5	5	1	1	1	2	1	2	2	2	1	2	2	2	2	2	2	2	2	2
169	28	1	20.8	1	1	1	2	4	3	10	1	1	1	1	1	1	1	2	3	3	2	2	3	5	999	999	999	999	999	999	999	2	0	0	2	0	0	0	2	2	2	2	2	2	2	2	2	2	1
170	40	2	22.83	3	1	1	1	1	5	1.5	4	3	3	1	3	3	3	3	2	5	3	3	3	5	3	3	5	5	5	5	4	1	0	0	0	0	1	1	2	2	2	2	2	2	2	2	2	2	1
171	53	2	24	3	1	1	1	2	3	6	2	2	2	2	1	1	2	2	2	5	2	2	3	5	5	4	3	5	3	5	5	0	2	0	0	0	0	0	2	2	2	2	2	2	2	2	2	2	0
172	40	1	21.24	3	3	3	5	2	2	5	3	3	2	2	1	3	2	2	4	4	4	4	4	5	2	3	4	5	2	4	3	0	0	1	2	0	2	0	2	2	2	2	2	2	2	2	2	2	1
174	58	2	24.69	2	1	5	2	2	99	999	2	1	2	1	1	1	2	4	4	5	4	3	4	5	4	3	3	4	3	4	5	1	2	2	2	2	2	1	2	2	1	1	2	2	1	2	2	2	0
175	50	2	25.39	3	1	2	2	2	3	11	3	2	3	3	2	3	4	3	4	5	3	4	4	5	4	3	3	5	4	5	5	1	0	0	0	1	0	0	2	2	2	2	2	2	2	2	2	2	0
176	52	1	20.83	1	1	1	7	2	7	15	3	3	1	2	1	4	3	3	4	4	4	2	4	5	5	5	5	4	5	5	5	1	0	1	0	0	0	0	2	2	2	2	2	2	2	2	2	2	0
177	36	1	22.91	2	2	1	1	5	2	28	1	1	3	3	1	3	2	4	4	3	4	3	4	5	999	999	999	999	999	999	999	1	0	1	0	1	1	0	2	2	2	2	2	2	2	2	2	2	2
178	32	2	22.03	1	3	3	1	2	999	999	1	1	3	3	3	3	3	3	3	5	3	3	3	5	999	999	999	999	999	999	999	1	2	2	0	0	0	1	2	2	2	2	2	2	2	2	2	2	2
179	47	2	24.22	3	3	3	4	2	2	5.4	4	3	4	3	1	3	3	3	4	5	4	4	4	5	5	5	5	5	5	5	5	1	0	1	0	1	0	0	2	2	2	2	2	2	2	2	2	2	1
180	34	2	18.62	3	1	3	4	1	999	999	4	1	2	3	1	1	1	1	1	5	1	1	1	5	999	999	999	999	999	999	999	0	0	0	0	0	0	0	2	2	2	2	2	2	2	2	2	2	0
181	50	2	19.44	2	1	3	7	2	999	999	2	2	2	2	2	4	3	4	4	5	4	4	4	5	5	5	5	5	5	5	5	1	0	1	0	0	0	0	2	2	2	2	2	2	2	2	2	2	2
182	52	2	23.52	3	1	2	4	2	999	999	3	3	4	3	2	3	3	4	4	5	4	4	4	5	5	5	5	5	5	5	5	0	0	0	0	0	0	0	2	2	2	2	2	2	2	2	2	2	0
183	40	2	19.53	1	1	3	7	2	5	1.5	3	2	3	3	1	3	3	3	4	5	4	4	4	5	5	5	5	5	5	5	4	1	0	0	0	0	1	0	2	2	2	2	2	2	2	2	2	52	0
185	39	1	22.22	3	2	3	3	2	3	18	3	3	2	2	1	3	3	2	4	4	4	4	3	5	5	5	3	5	5	1	5	0	0	1	0	0	0	0	2	2	2	2	2	2	2	2	2	2	0
186	28	1	28.75	3	1	1	2	1	999	999	1	1	1	3	1	1	3	1	3	4	1	4	4	2	999	999	999	999	999	999	999	1	0	1	0	0	1	3	2	2	1	2	2	2	2	2	2	2	1
187	22	2	22.57	2	2	3	4	1	999	999	1	1	2	1	2	1	1	1	1	5	1	1	1	5	3	4	4	5	3	5	3	0	0	0	0	0	0	0	2	2	2	2	2	2	2	2	2	2	1
189	60	2	18.51	3	1	1	1	4	999	999	1	1	1	1	1	1	1	1	2	5	2	2	3	5	5	3	4	4	4	5	1	3	0	1	3	3	3	0	2	1	2	2	1	2	1	2	1	2	2
190	40	1	23.4	4	1	2	3	2	999	999	3	3	3	2	1	3	3	3	2	3	4	4	4	5	4	5	4	5	4	4	5	1	1	1	0	0	1	0	2	2	2	2	2	2	2	2	2	2	1
191	36	2	22.49	3	1	2	4	2	999	999	1	2	2	2	2	2	2	3	2	5	3	3	4	5	999	999	999	999	999	999	999	0	0	0	0	0	2	0	2	2	1	2	2	2	2	2	2	2	0
193	20	2	21.31	2	1	2	4	1	999	999	3	1	3	2	1	3	3	3	2	5	4	4	4	5	999	999	999	999	999	999	999	0	0	0	0	0	0	0	2	2	2	2	2	2	2	2	2	2	1
194	28	2	23.05	1	1	1	4	2	999	999	3	2	2	1	1	2	2	3	3	5	4	2	5	5	3	3	3	5	3	4	5	1	1	1	2	2	1	0	2	2	2	2	2	2	2	2	2	2	1
198	45	1	23.43	2	1	1	1	2	2	2	2	1	1	2	2	1	1	2	2	3	3	3	2	4	3	4	4	5	4	4	4	1	0	1	0	0	1	1	2	2	2	2	2	2	2	2	2	2	1
199	18	1	19.53	3	1	6	2	1	999	999	1	1	1	1	2	1	3	3	3	3	3	3	1	5	4	4	4	5	4	4	5	0	0	0	0	0	0	0	2	2	2	2	2	2	2	2	2	2	0
201	39	2	22.49	2	2	3	7	2	6	1.5	5	3	3	2	1	2	3	3	3	5	3	3	3	5	3	3	3	4	3	3	5	1	1	0	0	1	0	0	2	2	2	2	2	2	2	2	2	2	0
203	27	2	18.95	4	1	1	1	1	999	999	1	1	3	1	1	1	2	3	2	5	3	2	2	5	3	5	3	3	1	4	5	1	1	0	0	0	1	0	1	2	1	2	2	2	1	2	2	2	1
204	36	2	19.03	3	1	2	4	2	999	999	4	3	3	1	1	1	4	3	3	5	5	4	4	5	4	4	4	4	3	5	4	1	0	0	0	0	1	0	2	2	2	2	2	2	2	2	2	2	0
205	34	2	20.33	3	1	2	2	2	2	1	4	2	3	1	1	1	3	3	4	5	3	4	4	5	5	5	5	5	5	5	5	1	1	1	0	0	1	0	2	2	2	2	2	2	2	2	2	2	0
206	25	2	17.73	5	1	1	1	1	999	999	1	1	3	1	1	1	1	1	1	5	1	1	1	5	3	4	5	5	4	3	5	1	0	2	1	1	0	0	2	2	2	2	2	2	2	2	2	2	1
207	47	2	17.64	1	2	2	7	2	5	2	3	1	4	4	3	4	2	3	3	5	3	3	4	5	3	5	3	5	3	5	4	1	1	1	0	2	1	0	2	2	2	2	2	2	2	2	2	2	0
208	42	2	20.33	3	2	4	2	2	999	999	5	4	4	4	1	4	4	4	4	5	5	5	5	5	4	5	5	5	4	5	5	0	0	0	0	0	0	0	2	2	1	2	2	2	2	2	2	2	0
209	27	2	19.63	4	2	3	1	1	999	999	1	1	2	1	1	1	1	1	1	5	1	1	1	5	999	999	999	999	999	999	999	1	0	0	1	0	1	0	2	2	2	2	1	2	2	2	2	2	1
210	18	2	18.7	3	1	2	6	1	999	999	1	1	1	2	2	3	3	2	1	1	4	3	5	5	999	999	999	999	999	999	999	2	2	1	0	2	1	3	2	2	2	2	2	2	2	2	2	2	1
211	30	1	17.56	4	1	1	3	4	2	10	3	1	3	1	2	1	1	2	1	3	3	1	1	5	1	1	1	1	1	5	1	3	3	1	3	0	1	3	2	1	2	2	2	2	2	2	1	2	3
212	37	2	25.25	3	2	3	4	1	999	999	1	1	3	3	1	1	2	3	2	5	3	2	1	5	999	999	999	999	999	999	999	0	0	0	0	0	1	0	2	2	2	2	2	2	2	2	2	2	0
213	55	2	26.56	1	2	3	2	2	4	7	3	2	1	3	1	1	2	2	3	5	3	3	3	5	2	2	2	4	2	3	5	2	0	2	0	0	2	2	2	2	2	2	2	2	2	2	2	2	0
215	29	2	25	2	2	3	4	2	1	1	5	4	5	4	3	5	4	4	3	5	5	4	4	5	3	5	5	5	5	5	3	1	0	0	0	1	1	2	2	2	2	2	2	2	2	2	2	2	1
218	44	2	18.43	5	5	2	1	1	999	999	1	1	1	1	1	1	3	4	4	5	4	4	4	5	3	3	3	5	3	3	5	0	0	0	1	2	1	0	2	2	2	2	2	2	2	2	2	2	1
220	32	1	25.83	3	1	2	2	4	999	999	2	2	3	3	1	3	2	3	4	4	4	2	4	5	5	5	4	4	5	5	1	1	0	1	1	0	0	1	2	2	1	2	2	2	2	2	2	2	0
221	30	2	22.7	2	1	1	4	2	2	2.5	4	3	4	4	1	4	4	4	3	5	4	4	4	5	4	5	5	5	5	5	5	0	0	0	1	0	0	0	2	2	2	2	2	2	2	2	2	2	0
223	50	2	21.91	4	1	1	3	2	3	3	3	3	3	3	1	2	3	3	3	5	3	3	3	5	3	3	4	5	4	4	3	1	1	1	0	1	0	0	2	2	2	2	2	2	2	2	2	2	0
224	48	2	21.01	3	1	2	3	1	999	999	3	3	3	1	4	3	1	1	3	5	3	3	3	5	3	3	4	4	3	3	4	1	1	0	0	0	0	0	2	2	2	2	2	2	2	2	2	2	0
227	40	2	31.25	3	1	5	4	2	18	18	2	1	1	1	1	1	4	4	4	5	4	4	4	5	2	2	3	4	3	3	5	1	0	0	0	0	0	0	2	2	2	2	2	2	2	2	2	2	0
228	57	1	42.85	2	1	2	5	2	7	24	1	2	1	1	1	1	1	1	2	4	1	1	1	5	3	3	5	5	4	5	5	0	0	0	0	0	0	1	2	2	2	2	2	2	2	2	2	2	0
229	25	2	21.88	3	1	2	4	2	1	2	2	2	2	2	1	3	2	2	2	5	2	2	2	5	4	4	5	5	5	5	5	1	0	0	1	1	0	0	2	2	2	2	2	2	2	2	2	2	1
230	25	2	20.76	4	1	2	6	1	999	999	1	1	1	3	1	1	3	3	3	3	3	3	3	3	999	999	999	999	999	999	999	0	0	0	0	0	0	0	2	2	1	2	2	2	2	2	2	2	0
232	38	2	19.16	3	1	2	2	1	999	999	5	3	3	2	3	5	3	4	4	5	5	4	3	5	5	5	5	5	5	5	5	2	1	1	0	2	1	1	2	2	2	2	2	2	2	2	2	2	1
233	46	1	24.42	4	1	2	3	1	1	12	1	1	1	1	2	1	1	1	1	5	1	1	1	5	999	999	999	999	999	999	999	2	1	1	0	0	0	0	2	2	2	2	2	2	2	2	2	2	1
234	56	2	23.14	1	2	3	7	2	8	8	2	1	2	3	1	2	2	3	2	5	3	3	3	5	3	3	3	5	2	5	5	0	1	1	0	0	0	2	1	2	2	2	2	2	2	2	2	2	0
235	36	1	27.68	3	1	2	3	2	1	6	3	3	3	3	4	1	3	4	5	3	4	3	5	1	5	5	5	5	5	5	5	1	0	0	0	1	1	0	2	2	2	2	2	2	2	2	2	2	0
237	30	2	23.18	2	2	3	7	2	1	.7	5	3	3	3	1	3	3	3	2	5	3	3	4	5	3	3	3	5	3	5	4	2	1	0	0	0	0	0	2	2	2	2	2	2	2	2	2	2	1
243	32	1	19.11	2	3	1	1	1	999	999	1	1	3	3	1	1	1	3	3	3	4	3	4	5	2	1	3	1	3	3	1	0	1	0	1	0	0	0	2	1	1	2	2	2	2	2	2	2	1
244	50	2	26.44	3	1	1	1	1	999	999	1	1	4	3	4	4	3	4	4	5	4	4	4	5	999	999	999	999	999	999	999	1	0	0	0	2	3	2	2	2	2	2	2	2	2	2	2	2	2
245	47	2	21.48	5	1	2	3	2	9	12	3	3	3	4	4	3	3	3	3	5	4	3	3	5	5	3	3	5	3	5	5	1	1	1	0	0	1	0	2	1	2	1	2	2	1	2	2	2	0
246	28	2	22.13	2	1	2	1	1	999	999	4	3	2	3	4	4	4	4	3	5	4	3	4	5	999	999	999	999	999	999	999	2	0	1	0	2	1	0	2	2	2	2	2	2	2	2	2	2	2
247	23	2	19.46	3	1	2	2	2	999	999	3	3	3	3	1	3	3	4	4	5	4	4	3	5	5	3	3	5	3	5	3	0	0	0	0	1	0	0	2	2	1	2	2	2	2	2	2	2	1
248	35	2	17.97	3	2	2	2	2	2	6	3	3	3	2	1	1	3	4	4	5	3	4	3	5	4	2	4	5	5	5	5	1	1	1	2	1	1	1	1	2	1	2	2	2	2	2	2	2	3
249	28	2	16.97	2	1	3	2	1	999	999	2	2	2	2	1	3	4	4	4	5	3	4	4	5	5	5	5	5	3	5	5	2	1	1	0	0	2	1	2	2	2	2	2	2	2	2	2	2	2
250	23	1	17.5	1	3	3	5	2	5	29	1	1	1	1	1	1	3	2	4	4	4	4	4	5	5	5	4	5	4	5	5	1	0	1	1	2	1	1	2	2	1	2	2	2	2	2	2	2	2
253	26	1	14.7	3	1	1	2	2	1	5	1	3	3	3	3	3	3	3	3	3	3	4	5	5	3	5	3	3	5	5	1	2	2	2	2	2	2	2	2	1	2	2	2	2	2	2	2	2	2
254	40	1	35.55	2	1	1	2	2	2	3	3	1	1	3	1	1	1	3	3	5	5	5	5	5	4	1	3	3	5	5	3	0	2	2	0	0	2	0	2	2	2	2	2	2	2	2	2	2	2
256	45	2	26.77	3	3	1	1	1	999	999	1	1	3	4	3	4	3	4	4	4	3	4	4	5	999	999	999	999	999	999	999	2	0	2	2	1	1	2	2	2	2	2	2	2	2	2	2	2	1
258	42	2	20.67	1	1	1	7	2	3	10	2	2	4	3	1	4	4	3	4	5	5	4	4	5	4	5	5	5	5	5	5	2	0	1	0	0	1	0	2	2	2	2	2	2	2	2	2	2	2
259	30	2	24	3	1	2	2	2	3	5	2	2	2	3	1	1	3	4	4	5	4	4	4	5	3	3	2	5	5	1	5	2	1	2	3	2	2	3	2	1	1	2	1	2	1	2	2	2	2
260	38	2	25.26	3	1	1	1	1	999	999	1	1	3	1	1	3	1	3	5	5	3	3	3	5	1	1	3	1	1	3	1	0	0	0	0	0	0	0	2	1	2	2	2	2	1	2	2	2	0
261	23	1	17.5	4	3	2	4	2	1	2	3	3	3	2	4	3	2	3	4	4	4	4	4	5	5	5	5	5	5	5	5	2	2	2	0	2	3	0	2	2	1	2	2	2	2	2	2	2	1
262	27	1	22.26	5	1	4	4	1	999	999	1	1	1	1	3	3	3	2	3	3	4	4	4	5	3	3	4	5	4	5	1	0	1	1	1	1	1	1	2	2	1	2	2	2	2	2	2	2	0
263	21	2	20.76	2	1	2	1	1	999	999	1	3	2	1	1	1	1	3	3	5	2	2	3	5	999	999	999	999	999	999	999	0	0	0	0	0	0	0	2	2	2	2	2	2	2	2	2	2	0
264	50	2	22.91	1	2	4	2	2	4	3	2	2	3	2	1	3	2	3	3	5	3	2	3	5	3	3	3	5	3	4	5	0	0	0	0	0	0	0	2	2	2	2	2	2	2	2	2	2	2
265	25	2	24.56	3	3	3	1	1	999	999	3	3	2	3	1	4	4	2	4	5	4	1	4	5	999	999	999	999	999	999	999	1	1	1	0	0	1	1	2	2	2	2	2	2	2	2	2	2	1
266	66	2	24.56	3	1	1	6	4	3	35	2	1	2	1	1	2	2	2	2	5	2	3	3	5	4	4	4	5	4	5	5	0	0	0	0	0	0	0	2	1	2	2	2	2	1	2	2	2	0
268	30	2	20.76	1	1	1	4	2	3	4	3	3	1	2	1	4	2	3	2	5	3	2	3	5	3	3	3	5	3	4	5	0	0	0	0	0	0	0	2	2	2	2	2	2	2	2	2	2	0
268	30	2	20.88	5	1	2	1	1	999	999	1	1	3	2	1	3	3	4	3	5	3	3	3	5	3	3	3	5	3	3	5	0	1	1	0	0	0	1	2	2	2	2	2	2	2	2	2	2	1
270	33	2	21	2	3	1	4	2	5	1	3	3	3	2	1	2	2	3	3	5	4	3	4	5	3	3	3	5	3	4	5	0	0	1	0	0	0	0	2	2	1	1	2	2	2	2	2	2	0
273	40	2	18.38	1	1	5	4	2	4	15	3	3	3	2	1	2	2	2	3	5	3	3	3	5	3	3	3	5	3	4	5	1	0	1	0	0	0	0	2	2	1	2	2	2	2	2	2	2	0
274	25	2	21.48	2	3	1	4	1	999	999	1	1	3	3	1	3	4	3	1	5	4	3	3	5	999	999	999	999	999	999	999	0	0	0	0	0	0	0	2	2	1	2	2	2	2	2	2	2	0
275	22	2	19.53	2	1	1	4	1	999	999	2	2	2	3	3	3	2	3	2	5	2	2	3	5	3	3	3	5	3	4	5	2	0	1	0	0	0	0	2	2	2	1	1	2	2	2	2	2	0
277	25	2	20.76	2	2	3	4	1	999	999	1	1	3	3	1	3	2	4	4	5	4	3	4	5	999	999	999	999	999	999	999	0	0	0	0	0	0	0	2	2	2	2	2	2	2	2	2	2	0
278	39	1	23.43	4	1	2	1	2	2	6	2	2	2	1	1	4	1	2	2	3	3	3	3	5	2	3	3	4	3	4	5	0	0	0	0	0	0	0	1	2	2	2	2	2	2	2	2	2	0
279	28	1	23	2	1	3	5	2	1	1.5	4	2	3	4	3	4	3	4	4	5	3	4	4	4	5	5	4	3	3	5	4	0	0	0	0	0	1	2	2	2	2	2	2	2	2	2	2	2	1
280	34	2	27.11	3	1	2	2	1	999	999	2	1	3	5	1	1	5	2	2	5	3	2	3	5	4	3	3	5	3	3	1	0	0	1	1	0	0	1	2	1	2	2	1	2	2	2	2	2	0
281	24	2	21.48	3	1	2	6	1	999	999	1	1	4	3	1	2	4	3	3	3	3	3	3	5	5	3	4	5	5	5	3	1	1	3	0	1	1	0	2	2	2	2	2	2	2	2	2	2	1
282	23	2	19.72	2	3	6	1	1	999	999	1	1	1	2	1	1	1	1	2	5	1	2	1	5	999	999	999	999	999	999	999	1	0	0	0	0	1	3	2	2	2	2	2	2	2	2	2	2	1
284	18	1	17.57	2	1	2	6	1	999	999	1	3	2	4	4	4	4	4	4	4	4	3	5	5	999	999	999	999	999	999	999	1	3	1	0	3	3	0	2	2	2	2	2	2	2	2	2	2	1
285	38	2	24.52	4	1	5	2	2	1	5	5	4	4	3	1	4	4	4	4	5	4	4	4	5	4	4	5	5	5	5	5	2	0	2	0	0	0	0	2	2	2	2	2	2	2	2	2	2	2
286	36	2	27.2	3	1	2	7	1	1	6	1	1	3	3	1	4	3	1	2	5	4	2	4	5	4	5	4	5	4	4	1	1	0	0	0	0	0	0	2	1	2	2	2	2	2	2	1	2	0
287	30	1	21.39	3	1	1	4	2	999	999	2	3	3	3	1	3	3	3	4	4	3	3	3	5	5	5	5	5	3	5	3	1	0	0	0	1	0	0	2	2	2	2	2	2	2	2	2	2	0
289	30	2	27.34	1	1	1	1	1	999	999	2	1	3	1	1	2	2	2	2	5	2	2	2	4	999	999	999	999	999	999	999	1	1	1	3	0	0	1	2	2	2	2	2	2	2	2	2	2	1
292	25	1	19.53	2	1	2	7	2	2	6	1	2	1	3	3	1	1	2	2	5	2	2	2	5	1	3	3	4	3	4	4	0	0	0	0	1	0	0	2	2	2	2	2	2	2	2	2	2	0
293	29	2	22.49	2	1	1	4	1	1	.3	2	2	3	1	2	3	5	3	3	5	3	3	3	5	3	3	5	5	3	5	5	1	0	3	0	0	0	0	2	2	2	2	2	2	2	2	2	2	0
294	27	2	25.7	2	1	2	7	2	1	6	2	5	3	3	3	3	3	3	3	3	4	4	4	5	2	3	2	1	1	3	3	1	1	1	2	2	1	3	2	1	2	2	1	2	1	2	2	2	3
295	38	1	27.34	2	1	2	5	2	3	14	2	2	1	1	1	1	2	2	3	3	3	2	2	5	3	3	3	5	4	4	5	1	0	1	1	0	0	1	2	2	2	2	2	2	2	2	2	2	1
299	45	2	27.57	5	1	2	2	2	4	13	3	3	3	3	3	3	5	3	4	5	3	4	3	5	4	5	4	5	4	5	5	0	0	0	0	0	0	0	2	2	2	2	2	2	2	2	2	2	0
300	28	2	23.43	2	1	4	4	1	999	999	2	2	2	3	1	3	3	4	4	5	4	4	4	5	999	999	999	999	999	999	999	1	1	0	1	0	1	1	2	2	2	2	2	2	2	2	2	2	1
302	19	1	19.14	4	1	3	6	1	999	999	5	3	4	3	1	3	2	4	4	3	5	5	5	5	5	5	5	4	5	4	3	2	1	2	1	2	2	0	2	2	2	2	2	2	2	2	2	2	2
303	20	1	18.22	3	1	1	4	1	999	999	1	1	1	1	1	1	3	1	1	5	3	4	4	5	5	5	5	5	5	5	5	3	1	3	3	2	1	3	2	2	2	2	2	2	2	2	2	2	0
306	25	2	22.91	4	2	5	2	1	999	999	2	1	2	1	1	1	1	4	3	5	2	3	1	4	999	999	999	999	999	999	999	2	1	2	1	0	3	2	2	2	2	2	2	2	2	2	1	2	2
307	23	1	20.76	2	1	2	2	4	999	999	1	1	1	2	1	1	1	1	1	5	1	1	1	5	999	999	999	999	999	999	999	0	0	0	0	0	0	0	2	2	2	2	2	2	2	2	2	2	0
309	25	1	19.85	2	1	3	3	1	999	999	1	2	3	1	3	2	3	2	4	4	3	4	2	3	2	2	3	5	2	3	4	2	1	1	2	2	1	2	2	2	2	2	2	2	2	2	2	2	0
310	50	2	19.93	1	2	1	7	2	3	12	2	2	3	4	1	4	2	3	4	5	3	4	3	5	3	3	4	5	4	5	4	1	0	0	0	0	0	0	2	2	2	2	2	2	2	2	2	2	1
311	30	2	18.46	4	1	1	2	1	999	999	4	4	3	4	4	3	4	4	4	5	3	4	4	5	2	1	2	5	1	1	1	2	0	1	0	0	0	0	2	2	2	2	2	2	2	2	2	2	0
312	20	2	24.44	2	1	1	2	1	999	999	3	3	4	3	4	4	3	4	3	5	4	3	5	5	4	4	4	5	4	4	5	0	0	0	0	0	0	0	2	2	2	2	2	2	2	2	2	2	0
313	20	2	23.43	5	1	2	6	1	999	999	4	4	3	3	3	4	3	3	3	3	3	3	4	5	999	999	999	999	999	999	999	0	0	0	0	0	0	0	2	2	2	2	2	2	2	2	2	2	0
314	23	2	17.3	3	2	2	4	1	999	999	3	3	4	3	2	3	3	4	3	5	4	3	4	5	5	4	5	5	4	5	5	1	0	0	0	0	2	0	2	2	2	2	2	2	2	2	2	2	0
316	28	1	24.44	2	1	1	1	2	1	7	3	2	1	1	1	1	2	2	3	4	3	2	2	5	3	3	3	5	3	4	4	1	1	0	1	0	1	1	2	2	2	2	2	2	2	2	2	2	1
317	56	2	25.25	2	1	2	1	2	3	22	1	2	3	1	1	1	3	3	2	5	1	1	4	5	1	1	1	1	3	5	2	1	0	1	0	0	1	3	1	1	1	2	2	2	2	2	2	2	1
318	20	1	22.08	1	1	1	1	1	999	999	3	3	3	3	1	3	3	3	3	3	4	3	4	5	3	3	3	5	4	4	5	0	0	0	0	0	0	0	2	2	2	2	2	2	2	2	2	2	0
320	50	2	24.22	2	1	2	2	2	6	8	1	1	3	3	1	3	3	3	3	5	3	4	3	5	1	2	3	4	2	2	1	1	1	1	0	1	1	3	2	1	2	2	2	2	1	2	2	2	1
321	41	2	30.39	5	1	1	3	2	3	6	2	4	4	4	1	1	4	3	4	5	4	4	4	5	1	2	2	2	2	1	1	1	1	2	0	1	1	0	2	2	1	2	2	2	2	2	1	2	1
322	28	2	20.76	2	1	2	4	2	999	999	1	2	2	2	1	3	4	3	1	5	1	1	1	5	999	999	999	999	999	999	999	1	1	1	0	0	1	1	2	2	1	2	2	2	2	2	2		0
323	28	1	19.53	3	1	2	3	2	1	8	3	3	2	1	3	1	1	3	4	3	3	3	3	5	3	3	2	5	3	3	2	1	2	1	1	1	1	1	2	2	2	2	2	2	2	2	1	2	1
324	39	2	24.46	5	1	2	4	2	3	1	3	3	3	3	1	3	3	3	3	5	3	4	4	5	5	4	4	5	4	4	5	2	2	2	0	0	0	2	2	2	2	2	2	2	2	2	2	2	0
325	28	2	26.21	3	1	3	4	1	999	999	1	3	3	2	4	3	3	3	3	5	3	3	4	2	2	4	3	2	4	4	1	1	0	1	0	0	1	1	1	2	2	1	2	2	2	2	2	2	1
326	23	1	24.44	2	1	1	3	1	999	999	4	3	3	3	3	3	3	3	4	3	4	3	4	5	4	4	4	5	4	4	5	2	0	2	0	0	1	0	2	2	2	2	2	2	2	2	2	2	0
327	21	2	19.72	2	2	3	6	1	999	999	1	1	2	2	1	3	3	3	1	5	1	1	1	5	999	999	999	999	999	999	999	3	0	1	2	0	2	1	2	2	2	2	2	2	2	2	2	2	0
328	30	1	21.81	3	1	5	1	5	999	999	1	2	2	3	3	2	2	3	4	4	4	4	4	5	3	3	4	4	4	5	5	1	0	1	0	0	1	0	2	2	2	2	2	2	2	2	2	2	1
329	20	2	18.97	3	1	2	4	1	999	999	3	2	3	3	2	2	3	4	5	5	4	2	4	5	3	3	3	3	3	3	3	1	1	0	0	0	1	2	2	2	1	1	2	2	2	1	2	2	0
330	25	2	21.32	4	3	1	5	1	999	999	5	2	2	1	1	4	2	4	5	5	3	3	3	3	4	4	3	5	3	5	4	0	0	0	0	0	0	1	2	2	2	1	2	2	1	2	2	2	0
331	23	1	20.31	2	3	2	1	1	999	999	3	1	2	1	1	1	2	2	3	3	3	5	3	5	999	999	999	999	999	999	999	1	3	1	1	3	3	0	2	2	2	2	2	2	2	2	2	2	1
332	24	2	23.24	2	1	1	2	1	999	999	3	1	2	3	3	3	4	4	3	5	4	3	4	5	999	999	999	999	999	999	999	1	1	3	2	1	1	1	2	2	2	2	2	2	2	2	2	2	2
333	21	1	22.36	3	1	2	1	1	999	999	3	2	2	3	1	1	3	4	4	4	3	4	4	5	5	5	5	5	4	4	3	0	0	0	3	0	2	3	2	2	2	2	2	2	2	2	2	2	1
334	65	2	22.49	2	1	1	4	2	14	6	2	3	3	1	3	3	3	3	3	3	3	3	2	5	3	3	3	5	3	3	4	2	0	0	0	2	2	0	2	2	1	1	2	2	2	2	2	2	0
335	30	2	19.13	3	2	4	1	1	999	999	1	1	4	1	3	2	1	1	1	5	1	1	1	5	999	999	999	999	999	999	999	0	0	0	0	0	2	0	2	2	1	2	1	2	2	2	2	2	0
336	42	2	18.38	2	1	5	4	2	2	1.6	4	4	3	4	1	4	4	4	4	5	4	4	4	5	3	3	4	5	5	3	5	1	0	1	1	0	0	0	2	2	2	2	2	2	2	2	2	2	1
337	18	2	24.22	3	1	1	1	1	999	999	4	1	2	1	1	1	2	4	4	5	2	4	2	4	999	999	999	999	999	999	999	0	0	0	0	0	1	0	2	2	2	2	2	2	2	2	2	2	0
338	48	2	22.49	5	2	3	2	2	5	3	3	3	4	4	1	4	4	4	4	5	4	4	4	5	5	4	5	5	5	5	5	1	0	1	0	1	0	1	2	2	2	2	2	2	2	2	2	2	0
339	57	2	22.05	4	1	2	2	2	3	17	2	2	2	1	1	1	2	2	3	5	3	3	3	5	3	3	3	5	3	4	4	1	0	1	0	0	0	0	2	2	2	1	2	2	2	2	2	2	0
340	35	2	27.79	3	2	3	4	2	2	2	3	2	3	1	1	2	3	3	3	5	4	3	3	5	3	3	4	5	3	2	3	1	1	1	0	0	0	0	2	2	2	2	2	2	2	2	2	2	0
342	25	2	19.48	2	3	2	4	1	1	1	3	3	4	3	1	3	4	4	4	5	4	4	4	5	4	4	4	5	5	5	5	1	2	1	1	1	1	1	2	2	2	2	2	2	2	2	2	2	0
343	40	2	24.52	5	1	2	2	1	2	4	4	3	3	3	1	4	4	3	4	5	3	4	4	5	3	3	3	5	3	5	4	2	0	0	0	1	0	1	2	2	2	2	2	2	2	2	2	2	0
344	33	2	16.97	5	1	2	3	1	999	999	4	2	3	1	1	2	4	4	4	4	4	3	4	5	5	5	4	5	3	5	5	1	0	1	0	0	0	0	2	2	2	2	2	2	2	2	2	2	0
345	57	1	20.06	1	1	2	1	2	4	18	2	2	2	1	1	1	3	3	3	5	2	3	3	5	4	4	4	5	5	5	5	1	1	0	0	0	1	1	2	2	2	2	2	2	2	2	2	2	0
346	26	2	20.98	3	1	1	1	1	999	999	1	5	4	3	3	3	3	4	4	5	5	5	5	5	999	999	999	999	999	999	999	1	1	1	1	1	3	1	2	2	2	2	2	2	2	2	2	2	1
348	22	2	22.79	2	2	5	4	1	999	999	3	3	3	3	1	3	3	4	4	4	4	4	4	5	999	999	999	999	999	999	999	0	0	0	0	0	0	0	2	2	2	2	2	2	2	2	2	2	0
349	20	2	20.98	3	2	2	4	1	999	999	4	1	1	1	2	2	1	3	3	5	3	3	3	5	999	999	999	999	999	999	999	0	0	0	0	0	0	0	2	2	2	2	2	2	2	2	2	2	0
350	23	2	21.91	2	1	2	7	2	2	3	2	3	3	1	1	1	2	3	2	5	3	3	3	5	3	2	1	2	2	1	2	3	1	3	3	1	3	1	2	1	1	1	2	2	2	2	2	2	1
351	23	2	22.49	2	1	3	4	1	999	999	3	2	3	1	1	2	3	3	3	5	3	3	3	5	3	3	3	4	3	4	5	0	0	1	0	0	1	1	2	2	2	2	2	2	2	2	2	2	0
354	42	2	34.37	2	3	2	4	2	4	12	2	3	3	1	1	1	3	3	3	5	3	1	3	5	3	3	4	1	3	5	3	1	0	0	0	1	0	0	2	2	2	2	2	2	2	2	2	2	0
355	30	2	25.17	4	1	2	2	2	999	999	3	3	3	2	1	3	3	4	4	5	3	4	3	5	4	5	4	4	5	5	5	0	0	0	0	0	0	0	2	2	2	2	2	2	2	2	2	2	1
357	23	2	21.35	4	1	1	3	1	999	999	3	2	3	3	2	3	5	3	3	5	3	5	4	5	3	3	4	5	3	4	3	1	0	1	0	0	2	0	2	1	1	2	2	2	2	2	2	2	2
358	34	1	24.9	3	1	1	4	2	3	4	3	3	3	3	1	3	2	4	4	4	4	4	5	5	3	4	3	5	3	5	4	1	1	1	1	0	1	0	2	2	2	2	2	2	2	2	2	2	0
359	53	2	23.43	1	3	3	4	2	10	11	1	3	1	3	1	4	3	4	4	4	4	3	4	5	4	4	5	5	4	5	4	0	0	0	0	0	0	0	2	2	2	1	2	2	2	2	2	2	0
360	40	1	25.39	2	1	2	5	2	2	21	1	1	1	1	1	1	1	2	3	3	3	3	3	5	3	3	2	1	3	3	1	1	0	1	0	0	1	0	2	1	2	2	2	2	1	2	2	1	1
362	26	2	18.51	1	1	2	4	1	999	999	3	1	3	2	3	4	3	3	3	5	3	3	4	5	4	4	4	5	4	4	4	0	0	0	0	0	0	0	2	2	2	2	2	2	2	2	2	2	0
363	35	2	21.48	1	1	2	1	4	1	12	3	3	2	2	1	3	3	3	3	5	3	3	3	5	4	4	4	5	3	4	1	1	1	1	1	2	2	1	2	1	1	2	1	2	1	2	2	2	1
364	23	2	18.9	2	1	1	2	1	999	999	1	1	1	1	2	1	2	2	1	5	4	4	2	5	999	999	999	999	999	999	999	2	2	1	1	0	3	0	2	2	1	2	1	2	2	2	2	2	1
366	35	2	21.69	3	3	2	3	1	999	999	1	1	3	3	1	1	2	1	1	5	1	1	1	5	999	999	999	999	999	999	999	0	0	0	0	0	1	0	2	2	2	2	2	2	2	2	2	2	0
367	26	2	21.09	5	3	3	4	2	1	2	3	1	2	1	1	3	2	2	2	5	3	4	2	5	3	3	3	4	3	5	4	2	2	0	0	0	2	0	2	2	2	2	2	2	2	2	2	2	0
368	25	2	18.38	2	1	2	4	1	999	999	1	1	2	3	4	5	3	3	3	5	3	3	3	5	999	999	999	999	999	999	999	0	0	0	0	0	2	2	2	2	1	2	2	2	2	2	2	2	1
369	34	2	23.89	2	1	2	4	2	1	13	1	1	3	1	1	3	2	3	3	3	2	3	3	3	2	3	3	4	3	4	4	2	2	2	2	2	2	2	2	2	2	2	2	2	2	2	2	2	0
370	23	2	22.53	2	1	1	7	2	3	3	3	3	4	4	4	4	3	4	4	5	3	2	3	5	3	3	3	3	3	3	5	1	0	0	0	0	0	0	2	2	2	2	2	2	2	2	2	2	0
372	39	2	20.41	3	1	2	4	2	999	999	1	1	1	1	3	3	4	4	4	5	3	4	4	5	999	999	999	999	999	999	999	0	0	1	0	0	1	0	2	2	2	2	2	2	2	2	2	2	0
373	19	1	19.14	3	1	1	1	1	999	999	2	1	1	1	1	1	2	2	3	4	1	2	1	5	3	2	3	1	5	3	1	0	0	1	3	0	0	3	2	1	2	2	2	2	2	2	2	2	0
374	35	2	22.22	2	1	2	7	2	4	1	4	2	4	3	1	4	4	4	4	5	4	4	4	5	3	4	4	5	5	5	4	0	0	0	0	0	0	0	2	2	2	2	2	2	2	2	2	2	0
375	39	2	19.5	2	1	3	4	2	6	.3	3	2	4	3	3	4	4	4	4	5	4	4	4	5	5	5	3	3	4	5	5	0	0	0	0	0	0	0	2	2	2	2	2	2	2	2	2	2	0
376	48	2	20.06	2	1	1	1	1	999	999	4	3	3	3	1	3	4	4	4	4	4	4	4	5	5	3	3	5	2	5	5	0	0	0	0	0	0	0	2	2	2	2	2	2	2	2	2	2	0
377	58	1	18.75	3	1	2	3	1	1	3.5	3	3	3	3	3	3	3	3	3	5	3	3	3	5	999	999	999	999	999	999	999	0	0	0	0	0	0	0	2	2	2	2	2	2	2	2	2	2	0
378	37	2	19.75	2	1	5	4	2	1	17	4	3	4	4	1	4	4	4	4	5	4	4	4	5	4	4	4	5	5	4	5	1	0	0	0	0	0	0	2	2	2	2	2	2	2	2	2	2	0
379	20	2	33.71	2	2	3	1	1	999	999	4	3	2	4	3	4	4	4	4	5	4	4	4	5	999	999	999	999	999	999	999	0	0	0	0	0	0	0	2	2	2	2	2	2	2	2	2	2	0
380	22	2	23.43	2	1	2	1	2	999	999	3	3	3	3	3	3	3	3	3	5	3	3	3	5	999	999	999	999	999	999	999	1	0	1	0	1	2	0	2	2	2	2	2	2	2	2	2	2	1
381	52	2	22.49	1	1	3	4	2	5	8	3	3	3	3	2	4	4	4	4	5	3	3	4	5	5	5	5	5	5	5	5	0	0	0	0	0	0	0	2	2	2	2	2	2	2	2	2	2	0
382	35	1	23.4	4	1	1	3	2	3	5	4	3	4	3	1	3	3	4	4	4	4	4	5	5	5	4	5	5	5	4	5	0	0	0	0	0	0	0	2	2	2	2	2	2	2	2	2	2	0
383	27	2	24.22	3	2	6	4	1	999	999	1	1	3	3	3	3	4	4	4	5	4	4	4	5	999	999	999	999	999	999	999	1	0	3	0	0	0	0	2	2	2	2	2	2	2	2	2	2	0
384	40	2	17.3	2	3	4	4	4	1	17	2	2	1	1	1	1	3	1	2	5	1	1	3	5	3	2	3	5	4	4	5	1	0	0	0	0	0	0	2	2	2	2	2	2	2	2	2	2	1
385	31	2	26.56	3	1	2	4	2	1	4	1	1	1	1	1	1	1	4	4	5	4	4	4	2	4	5	4	1	5	5	5	1	0	0	0	0	0	0	2	2	2	2	2	2	2	2	2	1	0
387	37	2	24.22	3	1	4	3	1	999	999	3	3	3	3	3	3	3	3	3	3	3	3	3	3	3	3	3	5	3	3	5	0	0	0	0	0	0	0	2	2	2	2	2	2	2	2	2	2	0
388	35	2	24.22	2	2	3	4	1	999	999	2	1	3	3	1	3	3	3	3	3	3	3	3	3	999	999	999	999	999	999	999	1	0	1	1	0	1	0	2	2	2	2	2	2	2	2	2	2	0
390	40	2	21.1	2	1	1	7	2	5	4	3	3	3	3	4	4	4	4	4	5	5	4	5	5	5	5	5	5	3	4	5	2	1	2	1	1	2	2	2	2	2	2	2	2	2	2	2	2	1
391	52	2	24.07	5	2	3	3	2	1	17	1	3	5	2	1	2	2	2	5	5	2	2	5	5	4	4	3	5	5	5	3	3	3	1	3	0	3	0	2	2	2	2	2	2	2	2	2	2	1
393	61	2	20.76	2	1	1	4	2	7	17	4	3	3	3	1	4	4	4	4	5	4	4	4	5	5	5	5	5	5	5	5	0	0	0	0	0	0	0	2	2	2	2	2	2	2	2	2	2	1
394	33	2	19.92	3	3	2	4	1	2	1	3	3	3	3	1	3	3	4	5	5	3	4	4	5	4	4	4	3	4	4	5	1	0	1	1	0	0	1	2	2	2	2	2	2	2	2	2	2	0
395	20	1	23.43	3	2	3	4	1	999	999	1	1	2	1	1	2	3	3	1	5	1	1	1	5	999	999	999	999	999	999	999	1	0	1	3	0	1	0	2	2	2	2	2	2	2	2	2	2	1
396	38	2	23.5	2	1	1	3	2	4	1	3	2	3	2	1	1	2	3	3	3	3	1	3	5	3	3	3	4	3	5	4	1	0	1	0	0	1	3	2	2	2	2	2	2	2	2	2	2	3
397	29	2	23.18	4	1	4	4	1	1	5	3	3	3	3	3	3	4	4	4	5	3	4	3	5	5	5	5	5	5	5	3	0	0	0	0	0	0	0	1	1	1	1	1	1	1	1	1	1	0
398	32	1	22.05	3	3	3	3	2	999	999	1	1	2	2	1	1	3	1	1	5	1	1	1	5	999	999	999	999	999	999	999	3	1	1	1	1	1	3	2	2	2	2	2	2	2	2	2	2	0
399	52	1	30.46	2	1	1	5	5	2	12	1	1	1	1	1	1	1	1	3	4	4	4	4	4	4	5	5	5	4	4	5	2	1	1	2	0	1	0	2	2	2	2	2	2	2	2	2	2	1
400	26	2	18.98	2	1	2	2	1	999	999	2	1	1	3	1	5	2	5	3	5	3	4	4	5	2	3	4	5	1	3	3	1	0	0	0	0	1	1	2	1	2	2	2	2	2	2	2	2	0
401	18	1	17.96	2	1	2	1	2	999	999	2	2	1	1	1	1	2	1	3	4	2	2	3	4	3	3	3	4	4	4	4	1	0	0	0	0	1	1	2	2	2	2	2	2	2	2	2	2	1
402	22	1	20.94	4	1	3	3	1	999	999	4	2	3	2	1	1	1	2	2	3	3	3	4	5	4	5	5	4	5	5	4	0	0	1	0	0	1	1	1	2	2	2	2	2	2	2	2	2	0
403	40	1	28.2	3	1	1	5	1	999	999	4	4	5	5	3	3	3	3	3	3	3	3	3	3	5	5	5	5	5	5	4	2	0	2	2	2	2	0	2	2	2	2	2	2	2	2	2	2	1
404	33	2	23.62	3	3	3	4	2	2	9	2	2	2	2	1	2	3	3	3	5	3	4	4	3	3	3	4	5	4	3	4	0	0	0	0	0	0	1	2	2	2	2	2	2	2	2	2	2	0
405	40	2	23.87	1	1	1	1	2	3	5	2	3	2	3	2	4	4	4	4	5	4	4	5	5	3	4	4	5	5	5	5	0	0	0	0	0	1	1	2	2	2	2	2	2	2	2	2	2	0
406	26	2	24.5	4	1	4	2	1	999	999	1	1	3	3	1	2	3	4	4	4	4	4	4	5	999	999	999	999	999	999	999	0	0	0	0	0	0	0	2	2	2	2	2	2	2	2	2	2	0
407	46	1	19.11	3	1	3	5	2	4	12	3	2	3	3	3	3	3	3	4	4	4	4	5	5	5	5	5	5	5	5	5	2	1	1	1	1	2	2	2	2	2	2	2	2	2	2	2	2	0
408	24	2	19.53	4	1	4	4	1	999	999	1	1	3	3	1	1	4	4	3	5	4	3	5	5	5	5	5	5	1	3	4	0	0	1	0	0	0	0	2	2	2	2	2	2	2	2	2	2	0
409	29	2	18.38	4	3	1	1	1	999	999	4	3	4	3	1	5	4	4	4	5	3	3	3	5	999	999	999	999	999	999	999	1	1	1	1	1	0	1	2	2	2	2	2	2	2	2	2	2	2
411	40	2	21.48	2	1	1	4	2	4	8	3	1	2	3	1	2	3	3	3	5	3	3	3	5	4	4	4	5	4	5	5	0	0	0	0	0	0	0	2	2	2	2	2	2	2	2	2	2	0
412	40	2	26.95	2	3	3	7	1	3	9	3	2	2	1	1	2	4	4	4	4	2	4	4	5	4	4	3	5	4	5	5	0	0	2	2	1	1	1	2	2	2	2	2	2	2	2	2	2	0
413	25	1	27.34	1	2	1	1	2	2	10	3	3	3	2	1	2	3	2	3	3	3	3	3	5	3	3	3	4	3	3	4	1	1	1	1	0	0	0	2	2	2	2	2	2	2	2	2	2	0
415	26	1	19.23	5	1	2	2	1	999	999	3	3	3	3	3	3	3	3	3	3	3	3	3	3	999	999	999	999	999	999	999	1	1	1	0	2	1	2	2	2	2	2	2	2	2	2	2	2	0
416	27	2	24.18	2	2	5	4	1	999	999	1	1	3	2	3	5	3	3	3	5	3	3	3	5	3	3	5	5	5	5	5	0	0	0	0	1	0	1	2	2	2	2	2	2	2	2	2	2	0
417	18	1	16.26	3	2	2	6	1	999	999	3	4	2	1	1	1	2	3	3	4	3	4	3	3	5	4	4	5	4	4	4	1	0	1	1	1	1	1	2	2	2	2	2	2	2	2	2	2	0
418	29	2	19.53	2	1	1	1	1	999	999	3	3	3	3	3	3	3	3	3	3	3	3	3	3	999	999	999	999	999	999	999	0	0	0	0	0	0	0	2	2	1	2	2	2	2	2	2	2	0
420	45	2	24.82	2	1	1	4	1	999	999	3	3	3	3	3	3	3	3	3	5	3	3	3	3	999	999	999	999	999	999	999	0	0	0	0	0	0	0	2	2	2	2	2	2	2	2	2	2	0
421	23	1	25	3	2	2	2	2	999	999	3	3	3	3	3	3	3	3	3	3	3	3	3	3	999	999	999	999	999	999	999	0	0	0	0	0	0	0	2	2	2	2	2	2	2	2	2	2	0
422	26	2	22.74	4	1	2	6	1	999	999	3	1	3	2	3	2	4	4	1	5	5	5	5	5	999	999	999	999	999	999	999	1	0	0	0	1	0	0	2	2	2	2	2	2	2	2	2	2	1
423	20	2	29.95	3	3	3	6	1	999	999	3	5	3	5	5	5	4	4	4	5	4	4	4	5	4	5	3	5	2	4	5	0	0	1	0	1	1	0	2	2	1	2	1	2	2	2	2	2	1
424	27	2	24.88	2	1	2	1	1	999	999	1	1	1	2	1	2	2	3	3	5	1	3	1	5	999	999	999	999	999	999	999	2	2	2	0	2	2	0	2	2	2	2	2	2	2	2	2	2	0
425	20	2	21.48	3	1	1	4	1	999	999	1	2	1	5	1	1	1	3	3	5	3	1	3	5	999	999	999	999	999	999	999	2	0	2	0	0	2	1	2	2	2	1	1	2	2	2	2	2	0
426	23	2	18.39	4	1	2	4	1	999	999	3	2	2	2	2	2	3	3	3	5	3	3	3	5	3	3	3	3	3	3	4	2	2	2	0	2	0	1	2	2	2	2	2	2	2	2	2	2	2
427	40	1	31.25	2	1	2	1	2	4	10	1	3	3	1	1	1	1	1	1	5	1	1	1	5	1	1	1	1	1	1	1	1	0	2	1	1	0	0	2	2	2	2	2	2	2	2	2	2	0
428	40	2	19.78	3	1	2	1	2	1	5	3	2	3	3	1	3	1	2	3	5	2	3	3	3	1	1	1	1	1	1	1	1	1	1	0	1	3	1	2	1	2	2	2	2	2	2	2	2	0
429	65	1	20.76	1	3	1	7	2	7	19	2	2	2	2	1	2	2	2	3	3	3	2	3	5	3	3	3	5	3	3	5	0	0	1	0	0	0	0	1	2	2	2	2	2	2	2	2	2	0
430	19	1	21.48	2	1	2	2	1	999	999	2	2	2	2	2	2	2	2	2	4	2	2	2	5	999	999	999	999	999	999	999	1	0	1	0	1	1	0	2	2	1	2	2	2	2	2	2	2	0
432	50	1	19.53	1	1	1	7	2	6	18	2	2	2	2	1	2	2	2	2	4	2	2	2	5	3	3	3	5	4	4	5	0	0	0	1	1	0	0	2	2	1	2	2	2	2	2	2	2	0
433	30	2	23.52	3	1	2	4	1	999	999	3	3	3	3	1	3	3	3	3	5	3	3	3	5	3	3	3	5	3	3	5	0	0	0	0	0	0	0	2	2	2	2	2	2	2	2	2	2	0
434	26	2	20.06	1	1	1	1	1	999	999	3	3	3	3	1	3	3	3	3	5	3	3	3	5	999	999	999	999	999	999	999	0	0	0	0	0	0	0	2	2	1	2	2	2	2	2	2	2	1
435	23	1	22.22	3	3	2	2	1	999	999	3	2	2	2	1	3	3	3	3	3	3	3	3	5	999	999	999	999	999	999	999	0	0	1	1	0	1	2	2	2	2	2	2	2	2	2	2	2	2
436	38	1	20.76	1	4	3	3	2	4	10	3	2	2	2	1	2	2	2	3	2	3	3	3	5	4	4	4	5	4	4	5	0	0	0	0	0	0	0	2	2	1	2	2	2	2	2	2	2	2
439	28	2	20.95	3	1	6	2	1	999	999	1	1	1	1	1	1	2	2	2	5	2	2	2	5	4	4	4	5	4	4	5	1	2	1	0	0	1	1	2	2	2	2	2	2	2	2	2	2	0
440	22	2	23.43	2	1	1	2	1	999	999	3	3	3	3	3	3	3	3	3	3	3	3	3	3	999	999	999	999	999	999	999	1	0	1	0	0	0	0	2	2	2	2	2	2	2	2	2	2	2
441	21	1	19.03	1	2	2	2	1	999	999	3	2	2	2	2	2	3	3	3	3	3	2	3	5	3	3	3	5	3	3	5	0	0	1	1	0	1	0	2	2	2	2	2	2	2	2	2	2	0
442	28	2	20.26	3	1	2	4	1	999	999	3	3	3	3	3	3	3	3	3	5	3	3	3	5	3	3	3	5	3	4	5	0	0	0	0	0	0	0	2	2	2	2	2	2	2	2	2	2	0
443	22	1	21.48	2	1	3	5	2	1	3	3	3	3	3	1	2	2	2	3	2	2	2	2	5	4	4	4	5	4	4	5	0	0	2	0	0	0	0	2	2	2	2	2	2	2	2	2	2	0
444	40	2	23.43	1	2	4	4	1	5	15	2	2	2	2	1	2	2	2	2	5	3	3	3	5	4	4	4	5	4	4	5	2	2	2	1	0	2	0	2	2	2	2	2	2	2	2	2	2	2
445	37	2	22.4	2	1	3	2	2	1	.6	3	2	3	3	1	3	3	3	3	5	4	4	4	5	4	4	4	5	4	4	5	2	2	1	2	1	1	2	2	2	2	2	2	2	2	2	2	2	0
446	30	2	24.5	3	1	6	4	1	999	999	2	2	2	2	2	2	2	3	3	5	4	3	3	5	999	999	999	999	999	999	999	0	0	0	0	0	0	0	2	2	2	2	2	2	2	2	2	2	2
447	21	1	21.33	2	1	3	1	1	999	999	2	2	2	2	1	3	3	3	3	3	3	3	3	5	3	3	3	4	3	4	4	1	1	1	1	1	1	1	1	2	1	2	2	2	2	2	2	2	0
448	28	1	24.21	2	1	5	5	2	4	1	3	4	3	3	1	4	4	4	4	4	4	4	4	5	4	3	2	4	4	3	3	1	0	2	2	2	2	2	2	2	2	2	2	2	2	2	2	2	1
449	22	1	15.9	2	1	2	2	1	999	999	2	3	2	1	1	1	3	3	4	4	2	3	3	5	4	4	3	5	2	4	4	1	0	1	0	0	0	0	2	2	2	2	2	2	2	2	2	2	0
450	27	1	18.38	1	1	1	2	1	999	999	4	1	2	1	1	4	4	4	4	4	4	4	4	5	999	999	999	999	999	999	999	0	0	0	0	0	0	0	2	2	2	2	2	2	2	2	2	2	0
451	50	2	22.83	1	1	2	7	2	5	15	3	3	2	3	1	3	4	4	4	5	4	4	4	5	5	5	3	5	5	5	5	0	0	0	0	0	0	0	2	2	2	2	2	2	2	2	2	2	0
453	36	2	19.6	1	1	2	1	1	999	999	1	1	1	2	3	1	1	1	1	5	1	1	1	5	999	999	999	999	999	999	999	2	0	0	0	0	0	2	2	2	2	2	2	2	2	2	2	2	0
454	45	2	21.6	1	1	3	7	4	1	25	3	1	3	4	1	4	4	4	4	5	4	4	4	2	999	999	999	999	999	999	999	0	0	0	0	0	0	0	2	2	2	2	2	2	2	2	2	2	0
455	27	2	21.6	2	3	3	4	1	999	999	1	1	3	3	1	1	2	3	2	5	3	3	1	5	999	999	999	999	999	999	999	2	2	2	0	1	2	0	2	2	2	2	2	2	2	2	2	2	2
456	36	2	20.06	2	2	4	4	2	3	3	4	3	4	4	1	5	3	4	3	5	5	4	5	5	5	3	5	5	5	5	5	0	1	0	0	1	1	0	2	2	2	2	2	2	2	2	2	2	0
457	23	1	23.45	3	1	1	1	2	999	999	3	2	3	2	3	3	3	2	3	3	3	3	3	4	4	4	4	5	3	5	5	0	2	2	0	0	0	0	2	2	2	2	2	2	2	2	2	2	2
458	22	2	19.37	4	1	2	4	1	999	999	1	1	3	3	1	3	3	4	4	5	3	3	3	5	999	999	999	999	999	999	999	0	0	1	1	1	0	2	2	2	2	2	2	2	2	2	2	2	1
459	20	2	18.51	2	1	6	1	1	999	999	1	1	2	1	2	3	3	5	1	5	1	1	1	5	999	999	999	999	999	999	999	0	0	0	0	2	2	0	2	2	2	2	2	2	2	2	2	2	0
461	25	1	22.22	4	3	3	2	1	999	999	1	1	3	1	1	1	1	1	1	5	1	1	1	5	999	999	999	999	999	999	999	2	2	2	0	0	0	0	2	2	2	2	2	2	2	2	2	2	2
464	27	2	24.22	3	2	4	2	1	1	1	4	3	3	3	1	3	4	4	4	5	4	4	4	5	3	4	3	5	4	5	5	1	1	0	0	0	1	0	2	2	2	2	2	2	2	2	2	2	0
465	38	1	18.68	1	2	1	1	2	5	2	2	2	2	2	1	3	3	3	1	3	3	3	2	4	4	4	4	5	4	4	5	0	0	0	0	0	0	0	2	2	2	2	2	2	2	2	2	2	0
466	28	2	21.4	3	1	3	2	1	999	999	4	2	3	3	3	4	4	4	4	5	4	4	4	5	3	3	3	5	1	1	5	1	0	0	0	0	2	0	2	2	2	2	2	2	2	2	2	2	0
467	35	2	20.76	2	1	3	4	2	1	4	3	3	3	3	1	3	3	3	3	5	3	3	3	5	4	4	4	5	4	4	5	0	0	0	0	0	0	0	2	2	2	2	2	2	2	2	2	2	0
468	23	1	21.48	4	2	2	3	1	999	999	3	3	3	3	3	3	3	3	3	3	3	3	3	3	5	4	4	5	4	4	5	0	0	0	0	0	0	0	2	2	2	2	2	2	2	2	2	2	0
469	20	2	22.26	2	3	1	7	2	999	999	1	1	2	2	1	2	1	1	1	5	1	1	1	5	999	999	999	999	999	999	999	1	0	0	1	1	1	1	2	2	2	2	2	2	2	2	2	2	1
470	42	2	22.49	2	3	1	7	2	7	6	1	3	3	3	1	3	3	3	3	5	3	2	3	5	3	3	2	5	3	5	5	0	2	0	0	0	0	0	2	2	2	2	2	2	2	2	2	2	0
472	29	2	22.71	4	1	2	2	1	999	999	2	3	4	2	1	1	4	4	4	4	5	5	5	5	4	5	4	5	5	5	5	0	0	0	0	0	2	2	2	2	2	2	2	2	2	2	2	2	0
473	23	2	20.37	3	1	3	4	1	999	999	3	1	2	1	5	1	4	4	5	4	4	4	4	5	3	2	3	3	2	4	4	1	2	2	0	0	3	3	2	2	2	2	2	2	2	2	2	2	0
474	25	2	28.67	5	1	6	3	1	999	999	3	1	1	2	1	3	3	3	3	5	2	3	3	5	1	1	3	5	1	5	5	0	0	0	1	0	0	0	2	2	2	2	2	2	2	2	2	2	0
475	25	1	21.48	3	2	3	5	2	1	.1	3	3	3	3	1	3	3	3	3	3	3	3	4	5	5	5	5	5	5	5	5	0	0	0	0	0	0	0	2	2	2	2	2	2	2	2	2	2	0
476	35	2	24.22	1	1	1	7	2	4	1	3	3	3	3	1	3	2	2	2	5	3	3	3	5	3	3	3	5	3	4	5	0	0	0	0	0	0	0	2	2	2	2	2	2	2	2	2	2	0
477	25	1	23.52	2	1	2	2	1	999	999	3	3	3	3	3	3	2	2	3	3	3	3	3	5	4	4	4	5	4	4	5	0	0	2	0	0	0	0	2	2	2	2	2	2	2	2	2	2	0
478	23	2	20.76	3	2	3	4	1	999	999	3	3	3	3	3	3	3	3	3	5	3	3	3	5	999	999	999	999	999	999	999	0	0	2	2	0	0	0	2	2	2	2	2	2	2	2	2	2	0
479	32	2	20.76	2	1	2	4	1	999	999	3	3	3	3	1	3	3	3	3	5	3	3	3	5	3	3	3	5	3	3	5	0	0	0	0	2	2	2	2	2	2	2	2	2	2	2	2	2	0
480	26	1	20.22	2	1	2	2	2	999	999	3	3	3	3	1	3	3	3	3	4	4	4	4	5	3	3	3	5	3	3	3	0	0	0	0	0	0	0	2	1	2	2	2	2	2	2	2	2	2
481	45	1	20.22	1	1	3	5	2	3	18	3	2	2	2	1	2	2	3	3	3	3	3	3	5	4	4	4	5	4	4	5	0	0	0	0	0	0	0	2	1	2	2	2	2	2	2	2	2	0
482	28	2	20.76	3	1	2	4	1	999	999	4	3	3	3	4	4	3	4	4	5	4	4	4	5	3	3	3	5	3	3	5	0	0	1	0	0	1	0	2	2	2	2	2	2	2	2	2	2	0
484	26	2	20.26	3	3	2	4	1	999	999	4	3	3	3	3	3	3	4	4	5	4	4	4	5	3	3	3	5	3	4	5	0	0	1	0	0	0	0	2	2	2	2	2	2	2	2	2	2	0
487	26	2	20.31	2	1	1	4	2	999	999	3	2	2	2	1	2	2	3	3	5	3	3	3	5	4	4	4	5	4	4	5	0	0	0	0	0	0	0	2	2	2	2	2	2	2	2	2	2	0
490	41	2	25.37	2	1	2	7	2	4	9	5	3	3	3	1	3	4	4	4	5	4	5	5	5	4	3	5	5	5	5	4	0	0	0	0	0	0	0	2	2	2	2	2	2	2	2	2	2	0
491	24	2	25.08	3	2	5	4	1	999	999	2	1	2	3	1	1	2	4	2	5	2	2	2	4	999	999	999	999	999	999	999	0	0	0	0	0	0	0	2	2	2	2	2	2	2	2	2	2	0
492	38	2	23.28	4	3	2	2	2	1	1.6	4	2	3	3	1	3	5	5	3	5	4	4	5	5	4	5	4	5	3	5	3	0	2	2	0	1	2	0	2	2	2	2	2	2	2	2	2	2	0
493	53	2	21.27	1	1	1	7	2	8	1.3	3	3	3	3	1	3	3	3	3	5	3	3	3	5	5	5	4	5	4	4	5	0	0	0	0	2	2	2	2	2	2	2	2	2	2	2	2	2	1
494	26	2	21.16	3	1	3	4	1	999	999	4	4	3	3	1	2	4	2	3	5	2	4	2	5	999	999	999	999	999	999	999	0	0	0	0	0	0	2	2	2	2	2	2	2	2	2	2	2	2
497	39	2	24.02	3	1	2	4	1	1	8	1	1	1	1	1	1	4	4	2	5	3	3	2	5	999	999	999	999	999	999	999	0	0	0	0	0	0	0	2	2	2	2	2	2	2	2	2	2	0
500	26	2	23.04	5	3	1	3	1	999	999	3	3	3	3	1	2	3	3	3	3	3	3	3	3	999	999	999	999	999	999	999	0	2	0	0	0	0	3	2	2	2	2	2	2	2	2	2	2	0
501	24	1	19.53	3	1	1	4	1	999	999	3	3	3	3	3	3	3	3	3	5	3	3	3	5	5	3	2	5	3	5	5	0	0	2	0	0	2	2	2	2	2	2	2	2	2	2	2	2	0
502	32	1	24.5	3	2	1	5	2	1	2.5	3	3	3	1	1	4	4	3	3	3	3	3	3	2	5	5	5	5	5	5	5	0	0	0	0	0	0	0	2	2	1	2	2	2	2	2	2	2	3
503	35	2	24.9	1	1	2	4	2	4	1	5	3	3	2	1	4	3	5	4	5	5	4	5	3	5	4	4	5	4	4	4	0	0	0	0	0	0	0	2	2	2	2	2	2	2	2	2	2	0
504	20	2	21.7	2	2	2	7	1	999	999	4	2	3	2	1	3	3	3	4	5	4	4	4	5	3	3	3	4	4	4	4	0	0	0	3	0	0	1	2	1	1	2	2	2	1	2	2	2	0
505	29	2	24	3	1	3	4	2	1	2	3	3	3	3	2	1	3	2	4	5	3	2	1	5	3	3	3	4	1	4	5	1	2	1	1	0	2	2	2	2	1	2	2	2	2	2	2	2	2
506	62	2	23	1	1	2	7	2	5	32	3	1	2	2	1	2	3	3	3	1	3	3	3	1	2	2	3	4	3	2	4	1	1	2	0	0	2	1	2	2	1	1	1	2	2	2	2	2	0
507	35	2	22.5	4	1	2	3	2	999	999	4	3	4	3	1	1	2	3	4	5	3	4	3	5	4	3	3	5	3	4	5	0	0	0	0	1	0	0	2	2	2	2	2	2	2	2	2	2	0
508	40	1	35.5	3	1	2	5	2	4	1.3	5	3	3	4	1	4	2	3	3	2	5	4	5	5	5	5	5	5	5	5	5	1	0	0	0	1	1	0	2	2	2	2	2	2	2	2	2	2	0
509	22	1	21.4	1	2	1	1	2	999	999	3	3	1	2	1	1	3	3	3	5	3	1	3	2	3	3	3	3	3	3	3	0	0	0	0	1	1	0	2	1	2	2	2	2	1	2	2	2	1
510	30	1	21.5	3	1	3	6	2	999	999	1	2	1	3	1	1	3	1	2	4	3	2	3	2	3	3	4	5	3	3	4	0	0	0	0	0	0	1	2	2	2	2	2	2	2	2	2	2	0
511	40	2	35.4	2	1	2	1	2	999	999	3	1	3	4	1	3	1	3	4	3	4	3	3	5	3	3	3	5	3	3	1	1	0	0	0	0	0	0	2	2	2	2	2	2	2	2	2	2	0
512	40	2	28.4	2	1	1	1	2	999	999	4	2	3	3	1	3	3	3	3	5	4	3	4	5	4	5	5	5	4	5	5	0	0	0	0	0	0	0	2	2	2	2	2	2	2	2	2	2	0
513	58	2	19.7	1	2	1	1	2	999	999	4	2	2	3	1	2	3	3	3	5	4	3	4	5	4	4	3	5	4	4	5	0	0	0	0	0	0	0	2	2	2	2	2	2	2	2	2	2	0
514	65	1	21.2	1	1	1	3	5	999	999	2	1	1	1	1	1	2	3	3	5	3	3	1	5	3	4	3	4	3	4	4	1	2	1	2	0	0	1	2	2	2	2	2	2	2	1	2	2	1
515	18	1	24.8	2	2	2	4	1	999	999	4	1	5	1	1	4	4	4	4	5	4	4	4	2	2	2	2	1	1	1	3	0	0	0	0	0	1	0	2	2	2	2	2	2	2	2	2	2	3
516	33	2	20.22	3	3	3	2	1	999	999	4	1	5	1	1	4	4	4	4	5	4	4	4	2	2	2	2	1	1	1	3	0	0	0	0	0	0	0	2	2	2	2	2	2	2	2	2	2	0
517	32	2	21.2	3	1	1	3	2	3	2	3	3	4	4	1	4	4	4	4	5	4	3	3	5	3	3	3	5	3	3	4	0	0	0	0	0	0	0	2	2	2	2	2	2	2	2	2	2	0
518	31	2	20.8	2	2	4	4	2	2	2	4	2	3	2	1	3	3	3	3	5	4	3	3	3	3	4	3	5	3	5	5	0	0	0	2	0	0	0	2	2	2	2	2	2	2	2	2	2	0
519	35	2	17.3	2	3	1	1	2	2	2	4	4	3	3	3	4	3	3	4	5	4	3	3	5	3	4	3	5	3	4	5	1	1	1	1	2	0	0	2	2	1	1	2	1	2	2	2	2	0
520	30	1	27	2	1	5	5	2	3	1.3	3	2	3	1	2	3	2	2	4	3	3	4	4	5	4	3	3	4	5	4	3	2	2	2	1	0	2	0	2	2	2	2	2	2	2	2	2	2	0
521	37	2	27.8	3	1	1	2	2	1	10	3	1	3	1	1	3	3	4	4	5	3	4	3	5	4	3	4	1	1	4	4	0	0	0	0	0	0	0	2	2	2	2	2	2	2	2	2	2	0
523	32	2	20.67	4	3	2	3	2	2	2	3	2	4	4	3	4	4	4	4	5	4	3	4	5	1	3	3	5	2	5	3	0	0	3	3	0	0	0	1	2	2	2	2	2	2	2	2	2	1
524	22	2	24.2	2	3	1	4	1	999	999	2	2	2	2	1	2	3	3	2	5	3	3	3	5	3	3	2	5	3	4	5	0	0	0	1	0	0	0	2	2	2	2	2	2	2	2	2	2	0
525	63	2	22.7	1	1	1	4	2	9	5	3	3	3	1	1	2	2	2	2	5	3	2	4	5	3	3	3	3	3	4	5	0	0	0	3	2	0	0	2	2	1	1	2	2	2	2	2	2	0
526	19	2	20.8	2	2	4	2	1	999	999	3	3	2	3	1	3	3	3	3	5	4	4	4	5	999	999	999	999	999	999	999	0	0	0	0	0	0	0	2	2	2	2	2	2	2	2	2	2	1
527	25	1	17.5	3	1	6	2	2	999	999	1	1	2	3	1	3	2	1	3	4	3	3	2	2	4	1	4	1	4	5	1	3	3	3	3	1	2	2	2	1	2	2	2	2	2	2	2	2	0
529	40	2	20.8	3	1	1	2	3	1	7	3	3	3	3	1	3	3	3	4	5	3	1	3	5	2	2	3	3	3	3	1	1	0	1	0	0	0	1	2	1	2	2	2	2	1	2	2	2	0
530	31	2	21.6	2	1	2	4	1	999	999	3	3	3	2	1	3	3	3	3	5	3	3	3	5	4	2	4	5	5	4	5	0	0	0	0	0	0	0	2	2	2	2	2	2	2	2	2	2	0
531	35	2	31	3	1	2	2	2	1	2.5	4	3	3	2	1	4	2	3	1	5	4	4	4	5	5	5	4	1	5	5	1	2	0	0	0	0	0	0	2	2	1	2	2	2	2	2	2	2	0
532	27	2	19.573	3	1	1	4	2	1	1	4	3	4	4	4	4	4	4	4	3	4	2	3	5	5	4	4	1	5	4	1	1	2	0	2	0	1	2	2	2	1	2	1	2	2	2	2	2	0
533	24	1	24.16	3	2	2	4	2	999	999	1	1	2	3	1	3	2	1	1	5	1	1	1	5	4	4	4	3	3	3	4	1	1	3	0	0	2	2	1	2	2	2	2	2	2	2	1	2	2
534	27	2	20.33	3	2	3	4	1	999	999	3	2	3	1	1	3	3	2	4	5	3	3	3	5	1	1	1	1	1	1	1	0	0	1	3	0	2	0	2	1	1	2	1	2	2	1	1	2	0
535	40	2	19.5	1	2	3	7	2	999	999	3	3	3	4	3	3	3	3	3	5	4	4	3	3	3	5	3	5	3	4	3	2	2	2	2	2	2	2	2	2	1	1	2	2	2	2	2	2	1
536	30	2	24.91	3	1	1	1	1	999	999	1	3	3	3	3	3	3	2	3	5	5	4	3	5	3	3	3	5	4	4	5	1	0	1	0	0	0	0	2	2	1	2	2	2	2	2	2	2	0
537	50	1	22	3	3	2	4	2	5	25	1	1	1	1	1	1	3	3	3	3	3	3	3	5	4	3	2	1	1	3	1	0	0	0	0	0	0	0	2	2	2	2	2	2	2	2	2	2	0
539	28	2	19.35	3	1	2	2	1	999	999	4	2	3	2	3	4	3	4	4	5	4	4	3	5	4	5	3	1	5	5	1	0	0	0	0	0	0	0	2	2	2	2	2	2	2	2	2	2	0
540	24	2	19.84	3	1	2	4	1	999	999	3	1	2	1	1	3	1	3	4	5	4	4	5	5	999	999	999	999	999	999	999	1	0	0	0	1	1	0	2	2	2	2	2	2	2	2	2	2	2
541	23	2	22.49	2	1	2	2	1	999	999	3	2	2	3	1	3	3	4	4	5	4	4	4	5	3	3	3	5	3	4	4	0	0	0	2	2	1	1	2	2	2	2	2	2	2	2	2	2	1
542	35	1	20.7	3	1	3	3	2	999	999	3	3	3	3	3	3	3	2	3	3	4	4	4	4	5	5	5	5	5	5	5	1	0	0	0	0	0	0	2	2	2	2	2	2	2	2	2	2	1
543	30	2	17.24	3	1	1	2	1	999	999	2	3	4	4	4	5	5	5	3	5	3	4	3	5	3	3	3	5	5	5	5	0	0	0	0	0	0	0	2	2	2	2	2	2	2	2	2	2	0
544	24	2	22.49	2	1	2	2	1	999	999	1	2	2	2	4	3	2	2	2	5	3	3	3	5	3	3	3	3	3	4	4	0	0	0	0	1	0	0	2	2	2	2	2	2	2	2	2	2	0
545	35	2	21.8	3	2	3	2	1	999	999	3	2	4	2	1	3	2	3	2	5	3	2	2	5	3	3	3	4	3	4	5	3	3	2	2	2	2	3	2	1	2	2	1	2	1	2	2	2	1
546	30	2	23.27	3	1	1	2	1	999	999	3	3	2	2	2	3	2	2	2	5	3	3	3	4	2	1	3	1	1	5	1	2	2	2	0	0	0	0	2	1	2	2	2	2	1	1	1	2	1
547	40	2	21.05	1	1	1	4	1	4	1.8	3	2	1	3	1	3	1	1	1	5	3	2	2	5	4	3	2	5	1	4	5	2	0	0	2	2	0	2	2	2	2	2	1	2	2	2	2	2	2
548	53	1	21.69	4	1	3	2	2	4	5	5	4	4	4	2	5	4	4	4	3	4	4	4	5	5	5	5	5	5	5	5	1	1	1	1	0	1	0	2	2	2	2	2	2	2	2	2	2	0
549	20	1	23.52	3	1	3	1	1	999	999	2	4	2	3	2	2	2	2	2	4	2	2	2	3	4	4	4	4	4	5	5	2	1	1	0	0	3	3	2	1	2	2	2	2	2	2	2	2	1
550	46	2	23.45	3	1	1	2	2	5	2	3	3	3	1	1	3	3	3	4	5	3	3	3	2	4	3	4	5	3	4	5	0	0	0	0	2	0	0	2	2	2	2	2	2	2	2	2	2	1
551	45	1	21.85	2	1	1	7	2	7	5	4	3	2	2	1	4	3	2	3	4	3	2	4	5	2	3	2	4	3	4	2	2	2	2	0	0	0	0	2	1	1	2	1	2	2	2	2	2	1
552	30	2	23.56	4	1	3	4	1	999	999	5	5	5	5	1	5	5	5	5	5	5	5	5	5	5	5	5	5	5	5	5	0	0	0	0	0	0	0	2	2	2	2	2	2	2	2	2	2	1
553	25	2	19.16	3	1	2	4	1	999	999	3	2	3	2	1	3	3	3	3	5	3	3	4	5	3	3	4	5	4	5	5	0	0	0	0	0	0	2	2	2	2	2	2	2	2	2	2	2	0
555	58	1	18.68	1	1	1	7	2	6	2	4	2	2	1	1	1	2	3	3	5	1	1	1	5	3	3	3	4	3	3	3	1	1	0	0	1	1	3	2	2	2	2	2	2	2	2	2	2	1
556	31	1	19.53	3	2	4	4	2	2	6	4	3	3	3	1	1	3	3	3	3	4	4	4	5	4	4	3	5	5	5	5	0	0	0	0	0	0	0	2	2	2	2	2	2	2	2	2	2	0
557	45	1	20	1	1	2	2	2	4	9	3	2	3	3	1	1	2	3	4	3	3	3	3	5	2	3	3	3	3	3	5	1	1	1	2	1	2	2	2	2	2	2	2	2	2	2	2	2	1
558	46	2	29.8	2	1	1	4	2	6	7	4	3	5	4	1	5	5	4	4	5	3	4	4	5	3	3	3	3	4	4	4	1	1	1	1	1	1	1	2	2	2	2	2	2	2	2	2	2	0
559	40	1	21.1	2	1	2	5	2	5	10	3	2	2	1	1	1	2	3	3	4	3	2	3	5	3	3	3	4	3	5	5	1	1	1	2	1	2	1	2	2	2	2	2	2	2	2	2	2	2
560	35	1	28.33	3	3	3	2	2	2	12	3	2	1	1	1	1	1	1	3	3	4	4	4	5	4	4	5	5	5	5	5	1	0	0	0	0	0	0	2	2	2	2	2	2	2	2	2	2	0
561	30	1	21.64	3	1	2	5	2	1	13	4	3	5	2	1	3	3	3	3	4	4	4	4	2	3	4	4	4	2	5	4	2	0	0	0	0	1	0	2	2	2	2	2	2	2	2	2	2	2
562	25	2	20.41	3	2	3	2	1	999	999	1	1	3	3	2	1	3	3	3	5	4	3	4	5	3	4	3	2	1	3	1	2	0	0	0	0	2	0	2	1	2	2	1	2	1	1	1	2	0
563	28	2	18.51	4	3	2	7	1	999	999	2	1	1	2	1	1	2	2	2	4	1	1	2	5	3	3	3	5	5	5	3	1	1	1	0	0	2	0	2	2	2	2	2	2	2	2	2	2	2
565	28	2	22.05	3	2	4	1	2	1	3	4	3	3	2	1	3	3	3	2	5	3	3	3	5	2	3	2	3	1	3	3	2	0	2	2	0	0	0	2	2	2	2	2	2	2	2	2	2	0
566	72	2	17.7	2	2	2	1	2	5	31	1	1	3	2	1	4	1	1	2	5	4	4	4	5	2	3	2	5	4	3	5	0	0	0	0	0	0	0	2	2	2	2	2	2	2	2	2	2	0
567	65	2	20.76	2	2	2	4	4	8	25	1	3	2	1	1	2	2	2	2	5	3	1	1	5	5	5	3	5	4	4	5	2	1	1	0	0	2	1	2	2	1	2	1	2	2	2	1	2	1
568	45	1	27.7	2	2	4	5	5	5	25	1	4	4	1	1	4	3	3	3	3	4	3	3	4	5	5	5	5	5	5	5	1	1	0	1	0	1	0	2	2	2	2	2	2	2	2	2	2	2
569	40	2	23.43	3	4	1	5	2	1	18	3	3	3	3	2	3	2	3	3	5	5	3	3	5	3	3	3	4	3	5	5	0	0	0	0	0	1	1	2	2	2	2	2	2	2	2	2	2	0
570	40	2	20	2	1	1	2	2	2	6	3	2	2	5	1	2	1	2	3	5	3	2	3	5	4	4	4	4	2	4	5	1	0	0	0	0	0	0	2	2	2	2	2	2	2	2	2	2	0
572	30	2	23.63	3	3	3	4	2	1	6	4	4	4	4	1	5	5	4	4	5	5	3	5	5	5	5	5	5	4	5	5	2	0	1	0	0	0	2	2	2	2	2	2	2	2	2	2	2	0
573	39	2	21.48	3	1	3	3	2	1	9	3	3	3	3	1	3	3	3	3	5	4	5	4	5	4	3	4	5	4	5	5	0	0	0	0	0	0	0	2	2	2	2	2	2	2	2	2	2	0
574	40	2	27.45	4	1	2	3	1	999	999	3	1	4	3	4	3	1	4	4	5	1	1	1	5	999	999	999	999	999	999	999	1	0	0	0	1	0	1	2	2	2	2	2	2	2	2	2	2	0
575	45	1	39.58	2	3	5	2	2	4	15	2	2	3	3	3	3	3	3	3	4	4	4	4	5	5	5	5	5	5	5	5	0	0	0	0	2	0	0	2	2	2	2	2	2	2	2	2	2	0
576	35	2	19.72	1	3	1	4	2	6	15	3	3	3	3	1	3	3	3	3	5	3	3	3	5	3	3	3	5	3	4	5	0	0	0	0	0	0	0	2	2	2	2	2	2	2	2	2	2	0
577	22	2	20.76	2	1	2	4	1	999	999	1	1	1	1	2	3	3	4	4	5	1	1	1	5	999	999	999	999	999	999	999	1	1	1	0	0	2	0	2	2	2	2	2	2	2	2	2	2	1
578	31	1	25	1	3	3	2	4	1	5	1	5	3	2	4	3	5	4	3	4	3	2	3	4	1	2	1	1	1	1	1	0	0	0	0	0	0	0	2	2	2	2	2	2	2	2	2	2	1
579	24	2	22.49	4	1	5	2	1	999	999	4	3	4	2	2	3	4	4	4	5	5	4	5	3	5	4	4	5	3	4	5	0	0	0	0	0	0	0	2	2	2	2	2	2	2	2	2	2	0
580	30	1	16.79	4	5	2	2	2	999	999	5	2	2	2	1	1	2	1	3	3	2	3	3	3	4	5	5	5	5	5	4	2	0	0	0	0	0	0	2	2	2	2	2	2	2	2	2	2	0
581	29	1	18.22	1	2	3	5	2	1	1	3	3	3	3	1	3	2	4	3	4	3	3	4	5	5	3	5	5	5	5	5	1	0	0	0	1	0	0	2	2	2	2	2	2	2	2	2	2	0
582	45	2	18.33	1	1	3	1	2	5	3	3	3	2	2	1	3	2	2	3	5	3	3	3	5	3	4	4	4	4	4	5	1	0	1	1	0	0	1	2	2	2	2	1	2	2	2	2	2	1
583	26	2	19	2	1	1	4	2	999	999	2	2	2	3	3	2	2	3	1	5	1	1	4	5	2	2	2	4	2	4	4	1	1	1	1	1	1	1	2	2	2	2	2	2	2	2	2	2	0
584	38	2	23.6	3	1	2	4	1	999	999	3	2	3	2	3	3	4	3	4	5	3	3	3	5	3	3	3	5	2	4	1	0	0	0	0	0	0	0	2	1	2	2	2	2	1	2	2	2	0
585	42	2	23	5	1	2	3	1	999	999	4	1	3	2	1	1	3	4	3	5	4	1	3	5	3	4	4	5	3	4	3	1	0	0	1	1	0	0	2	2	2	2	2	2	2	2	2	2	0
586	32	2	19.11	1	2	2	4	2	1	4.5	2	2	2	3	1	3	3	2	2	5	3	3	3	5	3	3	5	3	3	3	4	1	2	0	2	0	1	1	2	2	2	2	2	2	2	2	2	2	2
587	55	1	18.75	1	3	3	5	2	7	15	2	2	2	1	1	1	1	3	2	4	2	2	3	5	5	5	4	5	4	4	5	2	0	0	0	2	1	1	2	2	2	2	2	2	2	2	2	2	2
588	20	1	23.47	3	1	1	1	2	1	6	2	2	1	2	5	1	4	4	2	3	4	4	4	5	2	5	3	1	3	5	2	1	1	1	1	1	1	1	2	2	2	2	2	2	2	2	2	2	2
589	26	2	23.43	3	1	2	1	1	999	999	1	1	4	3	4	4	4	4	4	5	4	4	4	5	4	5	3	1	1	2	4	3	3	3	3	3	3	3	2	1	2	2	2	2	2	2	2	2	3
590	58	2	24.6	3	1	2	4	2	3	26	3	1	1	1	1	2	1	1	1	3	3	3	3	3	5	5	5	5	5	5	5	2	1	0	0	0	2	1	2	2	2	2	2	2	2	2	2	2	1
591	40	2	19.28	3	2	5	1	2	999	999	3	3	3	2	1	3	3	2	2	1	3	3	2	5	5	2	4	1	3	5	3	1	0	1	1	0	1	0	2	2	2	2	2	2	2	2	2	2	0
592	30	2	23.89	3	1	2	3	2	1	6	3	3	2	3	3	4	3	3	3	5	3	4	3	5	5	3	3	5	3	5	3	0	0	0	0	0	0	0	2	1	2	1	2	2	2	2	1	2	1
593	23	2	15.71	3	2	3	4	1	999	999	3	1	3	1	3	3	3	3	4	5	4	3	4	5	3	2	1	1	1	2	1	0	0	0	0	0	0	0	2	1	1	1	1	2	1	2	2	2	0
594	35	1	16.66	3	3	5	4	4	1	.11	1	1	3	3	2	1	2	2	3	2	3	3	3	5	2	2	2	4	2	5	3	2	2	2	3	2	3	0	2	2	2	2	2	2	2	1	1	2	0
596	30	2	19.7	2	1	2	1	2	1	8	3	3	3	1	1	3	4	4	4	5	3	3	3	5	5	5	5	5	3	4	3	1	2	0	2	0	0	0	2	2	2	2	2	2	2	2	2	2	2
597	40	2	22.83	3	1	1	1	1	5	1.5	4	3	3	1	3	3	3	3	2	5	3	3	3	5	3	3	5	5	5	5	4	1	0	0	0	0	1	1	2	2	2	2	2	2	2	2	2	2	1
598	53	2	24	3	1	1	1	2	3	6	2	2	2	2	1	1	2	2	2	5	2	2	3	5	5	4	3	5	3	5	5	0	2	0	0	0	0	0	2	2	2	2	2	2	2	2	2	2	0
599	40	1	21.24	3	3	3	5	2	2	5	3	3	2	2	1	3	2	2	4	4	4	4	4	5	2	3	4	5	2	4	3	0	0	1	2	0	2	0	2	2	2	2	2	2	2	2	2	2	1
600	58	2	24.69	2	1	5	2	2	99	999	2	1	2	1	1	1	2	4	4	5	4	3	4	5	4	3	3	4	3	4	5	1	2	2	2	2	2	1	2	2	1	1	2	2	1	2	2	2	0
601	50	2	25.39	3	1	2	2	2	3	11	3	2	3	3	2	3	4	3	4	5	3	4	4	5	4	3	3	5	4	5	5	1	0	0	0	1	0	0	2	2	2	2	2	2	2	2	2	2	0
602	52	1	20.83	1	1	1	7	2	7	15	3	3	1	2	1	4	3	3	4	4	4	2	4	5	5	5	5	4	5	5	5	1	0	1	0	0	0	0	2	2	2	2	2	2	2	2	2	2	0
603	47	2	24.22	3	3	3	4	2	2	5.4	4	3	4	3	1	3	3	3	4	5	4	4	4	5	5	5	5	5	5	5	5	1	0	1	0	1	0	0	2	2	2	2	2	2	2	2	2	2	1
604	34	2	18.62	3	1	3	4	1	999	999	4	1	2	3	1	1	1	1	1	5	1	1	1	5	999	999	999	999	999	999	999	0	0	0	0	0	0	0	2	2	2	2	2	2	2	2	2	2	0
605	50	2	19.44	2	1	3	7	2	999	999	2	2	2	2	2	4	3	4	4	5	4	4	4	5	5	5	5	5	5	5	5	1	0	1	0	0	0	0	2	2	2	2	2	2	2	2	2	2	2
606	52	2	23.52	3	1	2	4	2	999	999	3	3	4	3	2	3	3	4	4	5	4	4	4	5	5	5	5	5	5	5	5	0	0	0	0	0	0	0	2	2	2	2	2	2	2	2	2	2	0
607	40	2	19.53	1	1	3	7	2	5	1.5	3	2	3	3	1	3	3	3	4	5	4	4	4	5	5	5	5	5	5	5	4	1	0	0	0	0	1	0	2	2	2	2	2	2	2	2	2	52	0
608	39	1	22.22	3	2	3	3	2	3	18	3	3	2	2	1	3	3	2	4	4	4	4	3	5	5	5	3	5	5	1	5	0	0	1	0	0	0	0	2	2	2	2	2	2	2	2	2	2	0
609	40	1	23.4	4	1	2	3	2	999	999	3	3	3	2	1	3	3	3	2	3	4	4	4	5	4	5	4	5	4	4	5	1	1	1	0	0	1	0	2	2	2	2	2	2	2	2	2	2	1
610	28	2	23.05	1	1	1	4	2	999	999	3	2	2	1	1	2	2	3	3	5	4	2	5	5	3	3	3	5	3	4	5	1	1	1	2	2	1	0	2	2	2	2	2	2	2	2	2	2	1
611	39	2	22.49	2	2	3	7	2	6	1.5	5	3	3	2	1	2	3	3	3	5	3	3	3	5	3	3	3	4	3	3	5	1	1	0	0	1	0	0	2	2	2	2	2	2	2	2	2	2	0
612	36	2	19.03	3	1	2	4	2	999	999	4	3	3	1	1	1	4	3	3	5	5	4	4	5	4	4	4	4	3	5	4	1	0	0	0	0	1	0	2	2	2	2	2	2	2	2	2	2	0
613	34	2	20.33	3	1	2	2	2	2	1	4	2	3	1	1	1	3	3	4	5	3	4	4	5	5	5	5	5	5	5	5	1	1	1	0	0	1	0	2	2	2	2	2	2	2	2	2	2	0
614	47	2	17.64	1	2	2	7	2	5	2	3	1	4	4	3	4	2	3	3	5	3	3	4	5	3	5	3	5	3	5	4	1	1	1	0	2	1	0	2	2	2	2	2	2	2	2	2	2	0
615	42	2	20.33	3	2	4	2	2	999	999	5	4	4	4	1	4	4	4	4	5	5	5	5	5	4	5	5	5	4	5	5	0	0	0	0	0	0	0	2	2	1	2	2	2	2	2	2	2	0
616	30	1	17.56	4	1	1	3	4	2	10	3	1	3	1	2	1	1	2	1	3	3	1	1	5	1	1	1	1	1	5	1	3	3	1	3	0	1	3	2	1	2	2	2	2	2	2	1	2	3
617	55	2	26.56	1	2	3	2	2	4	7	3	2	1	3	1	1	2	2	3	5	3	3	3	5	2	2	2	4	2	3	5	2	0	2	0	0	2	2	2	2	2	2	2	2	2	2	2	2	0
618	29	2	25	2	2	3	4	2	1	1	5	4	5	4	3	5	4	4	3	5	5	4	4	5	3	5	5	5	5	5	3	1	0	0	0	1	1	2	2	2	2	2	2	2	2	2	2	2	1
619	32	1	25.83	3	1	2	2	4	999	999	2	2	3	3	1	3	2	3	4	4	4	2	4	5	5	5	4	4	5	5	1	1	0	1	1	0	0	1	2	2	1	2	2	2	2	2	2	2	0
620	30	2	22.7	2	1	1	4	2	2	2.5	4	3	4	4	1	4	4	4	3	5	4	4	4	5	4	5	5	5	5	5	5	0	0	0	1	0	0	0	2	2	2	2	2	2	2	2	2	2	0
621	48	2	21.01	3	1	2	3	1	999	999	3	3	3	1	4	3	1	1	3	5	3	3	3	5	3	3	4	4	3	3	4	1	1	0	0	0	0	0	2	2	2	2	2	2	2	2	2	2	0
622	25	2	21.88	3	1	2	4	2	1	2	2	2	2	2	1	3	2	2	2	5	2	2	2	5	4	4	5	5	5	5	5	1	0	0	1	1	0	0	2	2	2	2	2	2	2	2	2	2	1
623	38	2	19.16	3	1	2	2	1	999	999	5	3	3	2	3	5	3	4	4	5	5	4	3	5	5	5	5	5	5	5	5	2	1	1	0	2	1	1	2	2	2	2	2	2	2	2	2	2	1
624	56	2	23.14	1	2	3	7	2	8	8	2	1	2	3	1	2	2	3	2	5	3	3	3	5	3	3	3	5	2	5	5	0	1	1	0	0	0	2	1	2	2	2	2	2	2	2	2	2	0
625	36	1	27.68	3	1	2	3	2	1	6	3	3	3	3	4	1	3	4	5	3	4	3	5	1	5	5	5	5	5	5	5	1	0	0	0	1	1	0	2	2	2	2	2	2	2	2	2	2	0
627	30	2	23.18	2	2	3	7	2	1	.7	5	3	3	3	1	3	3	3	2	5	3	3	4	5	3	3	3	5	3	5	4	2	1	0	0	0	0	0	2	2	2	2	2	2	2	2	2	2	1
628	32	1	19.11	2	3	1	1	1	999	999	1	1	3	3	1	1	1	3	3	3	4	3	4	5	2	1	3	1	3	3	1	0	1	0	1	0	0	0	2	1	1	2	2	2	2	2	2	2	1
629	50	2	26.44	3	1	1	1	1	999	999	1	1	4	3	4	4	3	4	4	5	4	4	4	5	999	999	999	999	999	999	999	1	0	0	0	2	3	2	2	2	2	2	2	2	2	2	2	2	2
630	47	2	21.48	5	1	2	3	2	9	12	3	3	3	4	4	3	3	3	3	5	4	3	3	5	5	3	3	5	3	5	5	1	1	1	0	0	1	0	2	1	2	1	2	2	1	2	2	2	0
631	28	2	22.13	2	1	2	1	1	999	999	4	3	2	3	4	4	4	4	3	5	4	3	4	5	999	999	999	999	999	999	999	2	0	1	0	2	1	0	2	2	2	2	2	2	2	2	2	2	2
632	23	2	19.46	3	1	2	2	2	999	999	3	3	3	3	1	3	3	4	4	5	4	4	3	5	5	3	3	5	3	5	3	0	0	0	0	1	0	0	2	2	1	2	2	2	2	2	2	2	1
633	35	2	17.97	3	2	2	2	2	2	6	3	3	3	2	1	1	3	4	4	5	3	4	3	5	4	2	4	5	5	5	5	1	1	1	2	1	1	1	1	2	1	2	2	2	2	2	2	2	3
634	28	2	16.97	2	1	3	2	1	999	999	2	2	2	2	1	3	4	4	4	5	3	4	4	5	5	5	5	5	3	5	5	2	1	1	0	0	2	1	2	2	2	2	2	2	2	2	2	2	2
635	23	1	26	1	3	3	5	2	5	29	1	1	1	1	1	1	3	2	4	4	4	4	4	5	5	5	4	5	4	5	5	1	0	1	1	2	1	1	2	2	1	2	2	2	2	2	2	2	2
636	26	1	14.7	3	1	1	2	2	1	5	1	3	3	3	3	3	3	3	3	3	3	4	5	5	3	5	3	3	5	5	1	2	2	2	2	2	2	2	2	1	2	2	2	2	2	2	2	2	2
637	40	1	35.55	2	1	1	2	2	2	3	3	1	1	3	1	1	1	3	3	5	5	5	5	5	4	1	3	3	5	5	3	0	2	2	0	0	2	0	2	2	2	2	2	2	2	2	2	2	2
638	42	2	20.67	1	1	1	7	2	3	10	2	2	4	3	1	4	4	3	4	5	5	4	4	5	4	5	5	5	5	5	5	2	0	1	0	0	1	0	2	2	2	2	2	2	2	2	2	2	2
639	30	2	24	3	1	2	2	2	3	5	2	2	2	3	1	1	3	4	4	5	4	4	4	5	3	3	2	5	5	1	5	2	1	2	3	2	2	3	2	1	1	2	1	2	1	2	2	2	2
640	38	2	25.26	3	1	1	1	1	999	999	1	1	3	1	1	3	1	3	5	5	3	3	3	5	1	1	3	1	1	3	1	0	0	0	0	0	0	0	2	1	2	2	2	2	1	2	2	2	0
641	23	1	17.5	4	3	2	4	2	1	2	3	3	3	2	4	3	2	3	4	4	4	4	4	5	5	5	5	5	5	5	5	2	2	2	0	2	3	0	2	2	1	2	2	2	2	2	2	2	1
642	27	1	22.26	5	1	4	4	1	999	999	1	1	1	1	3	3	3	2	3	3	4	4	4	5	3	3	4	5	4	5	1	0	1	1	1	1	1	1	2	2	1	2	2	2	2	2	2	2	0
643	21	2	20.76	2	1	2	1	1	999	999	1	3	2	1	1	1	1	3	3	5	2	2	3	5	999	999	999	999	999	999	999	0	0	0	0	0	0	0	2	2	2	2	2	2	2	2	2	2	0
644	50	2	22.91	1	2	4	2	2	4	3	2	2	3	2	1	3	2	3	3	5	3	2	3	5	3	3	3	5	3	4	5	0	0	0	0	0	0	0	2	2	2	2	2	2	2	2	2	2	2
645	25	2	21.23	3	3	3	1	1	999	999	3	3	2	3	1	4	4	2	4	5	4	1	4	5	999	999	999	999	999	999	999	1	1	1	0	0	1	1	2	2	2	2	2	2	2	2	2	2	1
646	66	2	24.56	3	1	1	6	4	3	35	2	1	2	1	1	2	2	2	2	5	2	3	3	5	4	4	4	5	4	5	5	0	0	0	0	0	0	0	2	1	2	2	2	2	1	2	2	2	0
648	30	2	20.88	5	1	2	1	1	999	999	1	1	3	2	1	3	3	4	3	5	3	3	3	5	3	3	3	5	3	3	5	0	1	1	0	0	0	1	2	2	2	2	2	2	2	2	2	2	1
649	30	2	20.76	1	1	1	4	2	3	4	3	3	1	2	1	4	2	3	2	5	3	2	3	5	3	3	3	5	3	4	5	0	0	0	0	0	0	0	2	2	2	2	2	2	2	2	2	2	0
650	33	2	21	2	3	1	4	2	5	1	3	3	3	2	1	2	2	3	3	5	4	3	4	5	3	3	3	5	3	4	5	0	0	1	0	0	0	0	2	2	1	1	2	2	2	2	2	2	0
651	40	2	18.38	1	1	5	4	2	4	15	3	3	3	2	1	2	2	2	3	5	3	3	3	5	3	3	3	5	3	4	5	1	0	1	0	0	0	0	2	2	1	2	2	2	2	2	2	2	0
652	22	2	19.53	2	1	1	4	1	999	999	2	2	2	3	3	3	2	3	2	5	2	2	3	5	3	3	3	5	3	4	5	2	0	1	0	0	0	0	2	2	2	1	1	2	2	2	2	2	0
653	39	1	23.43	4	1	2	1	2	2	6	2	2	2	1	1	4	1	2	2	3	3	3	3	5	2	3	3	4	3	4	5	0	0	0	0	0	0	0	1	2	2	2	2	2	2	2	2	2	0
654	28	1	23	2	1	3	5	2	1	1.5	4	2	3	4	3	4	3	4	4	5	3	4	4	4	5	5	4	3	3	5	4	0	0	0	0	0	1	2	2	2	2	2	2	2	2	2	2	2	1
655	34	2	27.11	3	1	2	2	1	999	999	2	1	3	5	1	1	5	2	2	5	3	2	3	5	4	3	3	5	3	3	1	0	0	1	1	0	0	1	2	1	2	2	1	2	2	2	2	2	0
656	38	2	24.52	4	1	5	2	2	1	5	5	4	4	3	1	4	4	4	4	5	4	4	4	5	4	4	5	5	5	5	5	2	0	2	0	0	0	0	2	2	2	2	2	2	2	2	2	2	2
657	36	2	27.2	3	1	2	7	1	1	6	1	1	3	3	1	4	3	1	2	5	4	2	4	5	4	5	4	5	4	4	1	1	0	0	0	0	0	0	2	1	2	2	2	2	2	2	1	2	0
658	30	1	21.39	3	1	1	4	2	999	999	2	3	3	3	1	3	3	3	4	4	3	3	3	5	5	5	5	5	3	5	3	1	0	0	0	1	0	0	2	2	2	2	2	2	2	2	2	2	0
659	29	2	22.49	2	1	1	4	1	1	.3	2	2	3	1	2	3	5	3	3	5	3	3	3	5	3	3	5	5	3	5	5	1	0	3	0	0	0	0	2	2	2	2	2	2	2	2	2	2	0
660	27	2	25.7	2	1	2	7	2	1	6	2	5	3	3	3	3	3	3	3	3	4	4	4	5	2	3	2	1	1	3	3	1	1	1	2	2	1	3	2	1	2	2	1	2	1	2	2	2	3
661	38	1	27.34	2	1	2	5	2	3	14	2	2	1	1	1	1	2	2	3	3	3	2	2	5	3	3	3	5	4	4	5	1	0	1	1	0	0	1	2	2	2	2	2	2	2	2	2	2	1
662	45	2	27.57	5	1	2	2	2	4	13	3	3	3	3	3	3	5	3	4	5	3	4	3	5	4	5	4	5	4	5	5	0	0	0	0	0	0	0	2	2	2	2	2	2	2	2	2	2	0
663	19	1	19.14	4	1	3	6	1	999	999	5	3	4	3	1	3	2	4	4	3	5	5	5	5	5	5	5	4	5	4	3	2	1	2	1	2	2	0	2	2	2	2	2	2	2	2	2	2	2
664	25	1	19.85	2	1	3	3	1	999	999	1	2	3	1	3	2	3	2	4	4	3	4	2	3	2	2	3	5	2	3	4	2	1	1	2	2	1	2	2	2	2	2	2	2	2	2	2	2	0
665	50	2	19.93	1	2	1	7	2	3	12	2	2	3	4	1	4	2	3	4	5	3	4	3	5	3	3	4	5	4	5	4	1	0	0	0	0	0	0	2	2	2	2	2	2	2	2	2	2	1
666	30	2	18.46	4	1	1	2	1	999	999	4	4	3	4	4	3	4	4	4	5	3	4	4	5	2	1	2	5	1	1	1	2	0	1	0	0	0	0	2	2	2	2	2	2	2	2	2	2	0
667	20	2	24.44	2	1	1	2	1	999	999	3	3	4	3	4	4	3	4	3	5	4	3	5	5	4	4	4	5	4	4	5	0	0	0	0	0	0	0	2	2	2	2	2	2	2	2	2	2	0
668	20	2	23.43	5	1	2	6	1	999	999	4	4	3	3	3	4	3	3	3	3	3	3	4	5	999	999	999	999	999	999	999	0	0	0	0	0	0	0	2	2	2	2	2	2	2	2	2	2	0
669	23	2	17.3	3	2	2	4	1	999	999	3	3	4	3	2	3	3	4	3	5	4	3	4	5	5	4	5	5	4	5	5	1	0	0	0	0	2	0	2	2	2	2	2	2	2	2	2	2	0
670	28	1	24.44	2	1	1	1	2	1	7	3	2	1	1	1	1	2	2	3	4	3	2	2	5	3	3	3	5	3	4	4	1	1	0	1	0	1	1	2	2	2	2	2	2	2	2	2	2	1
671	20	1	22.08	1	1	1	1	1	999	999	3	3	3	3	1	3	3	3	3	3	4	3	4	5	3	3	3	5	4	4	5	0	0	0	0	0	0	0	2	2	2	2	2	2	2	2	2	2	0
673	41	2	30.39	5	1	1	3	2	3	6	2	4	4	4	1	1	4	3	4	5	4	4	4	5	1	2	2	2	2	1	1	1	1	2	0	1	1	0	2	2	1	2	2	2	2	2	1	2	1
674	28	2	20.76	2	1	2	4	2	999	999	1	2	2	2	1	3	4	3	1	5	1	1	1	5	999	999	999	999	999	999	999	1	1	1	0	0	1	1	2	2	1	2	2	2	2	2	2		0
675	28	1	19.53	3	1	2	3	2	1	8	3	3	2	1	3	1	1	3	4	3	3	3	3	5	3	3	2	5	3	3	2	1	2	1	1	1	1	1	2	2	2	2	2	2	2	2	1	2	1
676	39	2	24.46	5	1	2	4	2	3	1	3	3	3	3	1	3	3	3	3	5	3	4	4	5	5	4	4	5	4	4	5	2	2	2	0	0	0	2	2	2	2	2	2	2	2	2	2	2	0
677	28	2	26.21	3	1	3	4	1	999	999	1	3	3	2	4	3	3	3	3	5	3	3	4	2	2	4	3	2	4	4	1	1	0	1	0	0	1	1	1	2	2	1	2	2	2	2	2	2	1
678	23	1	24.44	2	1	1	3	1	999	999	4	3	3	3	3	3	3	3	4	3	4	3	4	5	4	4	4	5	4	4	5	2	0	2	0	0	1	0	2	2	2	2	2	2	2	2	2	2	0
679	30	1	21.81	3	1	5	1	5	999	999	1	2	2	3	3	2	2	3	4	4	4	4	4	5	3	3	4	4	4	5	5	1	0	1	0	0	1	0	2	2	2	2	2	2	2	2	2	2	1
680	20	2	18.97	3	1	2	4	1	999	999	3	2	3	3	2	2	3	4	5	5	4	2	4	5	3	3	3	3	3	3	3	1	1	0	0	0	1	2	2	2	1	1	2	2	2	1	2	2	0
681	25	2	21.32	4	3	1	5	1	999	999	5	2	2	1	1	4	2	4	5	5	3	3	3	3	4	4	3	5	3	5	4	0	0	0	0	0	0	1	2	2	2	1	2	2	1	2	2	2	0
682	21	1	22.36	3	1	2	1	1	999	999	3	2	2	3	1	1	3	4	4	4	3	4	4	5	5	5	5	5	4	4	3	0	0	0	3	0	2	3	2	2	2	2	2	2	2	2	2	2	1
683	65	2	22.49	2	1	1	4	2	14	6	2	3	3	1	3	3	3	3	3	3	3	3	2	5	3	3	3	5	3	3	4	2	0	0	0	2	2	0	2	2	1	1	2	2	2	2	2	2	0
684	42	2	18.38	2	1	5	4	2	2	1.6	4	4	3	4	1	4	4	4	4	5	4	4	4	5	3	3	4	5	5	3	5	1	0	1	1	0	0	0	2	2	2	2	2	2	2	2	2	2	1
685	48	2	22.49	5	2	3	2	2	5	3	3	3	4	4	1	4	4	4	4	5	4	4	4	5	5	4	5	5	5	5	5	1	0	1	0	1	0	1	2	2	2	2	2	2	2	2	2	2	0
686	57	2	22.05	4	1	2	2	2	3	17	2	2	2	1	1	1	2	2	3	5	3	3	3	5	3	3	3	5	3	4	4	1	0	1	0	0	0	0	2	2	2	1	2	2	2	2	2	2	0
687	35	2	27.79	3	2	3	4	2	2	2	3	2	3	1	1	2	3	3	3	5	4	3	3	5	3	3	4	5	3	2	3	1	1	1	0	0	0	0	2	2	2	2	2	2	2	2	2	2	0
689	25	2	19.48	2	3	2	4	1	1	1	3	3	4	3	1	3	4	4	4	5	4	4	4	5	4	4	4	5	5	5	5	1	2	1	1	1	1	1	2	2	2	2	2	2	2	2	2	2	0
690	40	2	24.52	5	1	2	2	1	2	4	4	3	3	3	1	4	4	3	4	5	3	4	4	5	3	3	3	5	3	5	4	2	0	0	0	1	0	1	2	2	2	2	2	2	2	2	2	2	0
691	33	2	16.97	5	1	2	3	1	999	999	4	2	3	1	1	2	4	4	4	4	4	3	4	5	5	5	4	5	3	5	5	1	0	1	0	0	0	0	2	2	2	2	2	2	2	2	2	2	0
692	57	1	20.06	1	1	1	1	2	4	18	2	2	2	1	1	1	3	3	3	5	2	3	3	5	4	4	4	5	5	5	5	1	1	0	0	0	1	1	2	2	2	2	2	2	2	2	2	2	0
693	23	2	21.91	2	1	2	7	2	2	3	2	3	3	1	1	1	2	3	2	5	3	3	3	5	3	2	1	2	2	1	2	3	1	3	3	1	3	1	2	1	1	1	2	2	2	2	2	2	1
694	23	2	22.49	2	1	3	4	1	999	999	3	2	3	1	1	2	3	3	3	5	3	3	3	5	3	3	3	4	3	4	5	0	0	1	0	0	1	1	2	2	2	2	2	2	2	2	2	2	0
[truncated: 52 more columns]
