# Supplementary material for: Sexual dysfunction and associated factors among patients with epilepsy at Amanuel Mental Specialty Hospital, Addis Ababa – Ethiopia
Source: BMC Neurol. 2019 Oct 27;19:255. doi: 10.1186/s12883-019-1432-1 (PMC6816149; doi:10.1186/s12883-019-1432-1)
Supplement: Supplementary file 3 — Dataset for sexual dysfunction among female participants. (CSV 54 kb) [file 12883_2019_1432_MOESM3_ESM.csv]

Code_Number	Age	Sex	BMI	Lable_of_E	Religion	Ethinicity	Occupation	M_Status	No_of_Children	Child_age	CSFQ_1	CSFQ_2	CSFQ_3	CSFQ_4	CSFQ_5	CSFQ_6	CSFQ_7	CSFQ_8	CSFQ_9	CSFQ_10	CSFQ_11	CSFQ_12	CSFQ_13	CSFQ_14	CSI_1	CSI_2	CSI_3	CSI_4	CSI_5	CSI_6	CSI_7	GAD_1	GAD_2	GAD_3	GAD_4	GAD_5	GAD_6	GAD_7	SLE_1	SLE_2	SLE_3	SLE_4	SLE_5	SLE_6	SLE_7	SLE_8	SLE_9	SLE_10	PHQ_1
1	32	1	24.5	3	2	1	5	2	1	2.5	3	3	3	1	1	4	4	3	3	3	3	3	3	2	5	5	5	5	5	5	5	0	0	0	0	0	0	0	2	2	1	2	2	2	2	2	2	2	3
4	35	1	22.08	999	2	2	2	3	1	14	1	1	1	1	1	1	1	1	3	3	3	2	3	2	4	4	4	5	3	4	5	3	0	0	3	1	1	1	2	1	2	2	2	2	1	2	2	2	0
5	18	1	19.8	3	1	1	1	2	999	999	1	1	1	2	1	1	1	1	1	5	1	1	1	5	2	2	2	2	2	2	2	1	1	1	1	1	1	1	2	2	2	2	2	2	2	2	2	2	0
10	35	1	18	2	1	2	2	5	1	6	1	1	1	1	1	1	1	1	1	5	1	1	1	5	999	999	999	999	999	999	999	1	1	2	2	3	3	2	2	2	2	2	2	2	2	2	2	2	1
16	33	1	22.9	2	2	4	3	2	5	.2	3	2	3	2	1	2	3	3	3	4	3	3	4	4	2	5	3	3	1	3	2	1	0	1	1	0	2	3	3	2	2	2	2	2	2	2	2	2	0
17	45	1	24	1	3	2	1	5	1	25	1	1	1	1	1	1	1	1	1	1	1	1	1	1	999	999	999	999	999	999	999	0	0	0	0	1	0	1	2	2	2	2	2	2	2	2	2	2	0
19	28	1	29	3	1	1	5	2	2	2.8	4	3	3	3	1	3	3	3	4	3	3	3	4	5	4	3	3	5	4	4	3	1	0	1	0	1	1	0	2	2	2	2	2	2	2	2	2	2	0
23	30	1	18.75	2	1	1	2	1	999	999	4	1	1	1	2	2	1	1	3	4	2	2	4	5	3	3	3	3	3	3	1	0	0	0	2	0	1	1	2	1	2	2	2	2	1	1	1	2	1
25	30	1	19.14	3	1	1	1	1	999	999	1	1	3	2	1	2	2	1	1	5	1	1	1	5	999	999	999	999	999	999	999	0	0	1	1	0	2	0	2	2	2	2	2	2	2	2	2	2	1
28	40	1	35.5	3	1	2	5	2	4	1.3	5	3	3	4	1	4	2	3	3	2	5	4	5	5	5	5	5	5	5	5	5	1	0	0	0	1	1	0	2	2	2	2	2	2	2	2	2	2	0
29	22	1	21.4	1	2	1	1	2	999	999	3	3	1	2	1	1	3	3	3	5	3	1	3	2	3	3	3	3	3	3	3	0	0	0	0	1	1	0	2	1	2	2	2	2	1	2	2	2	1
31	30	1	21.5	3	1	3	6	2	999	999	1	2	1	3	1	1	3	1	2	4	3	2	3	2	3	3	4	5	3	3	4	0	0	0	0	0	0	1	2	2	2	2	2	2	2	2	2	2	0
37	65	1	21.2	1	1	1	3	5	999	999	2	1	1	1	1	1	2	3	3	5	3	3	1	5	3	4	3	4	3	4	4	1	2	1	2	0	0	1	2	2	2	2	2	2	2	1	2	2	1
38	18	1	24.8	2	2	2	4	1	999	999	4	1	5	1	1	4	4	4	4	5	4	4	4	2	2	2	2	1	1	1	3	0	0	0	0	0	1	0	2	2	2	2	2	2	2	2	2	2	3
41	36	1	26.6	2	1	2	1	1	999	999	1	1	2	1	1	1	1	1	1	5	1	1	1	5	999	999	999	999	999	999	999	1	1	1	0	0	0	0	2	2	2	2	2	2	2	2	2	2	0
46	30	1	27	2	1	5	5	2	3	1.3	3	2	3	1	2	3	2	2	4	3	3	4	4	5	4	3	3	4	5	4	3	2	2	2	1	0	2	0	2	2	2	2	2	2	2	2	2	2	0
48	33	1	21.5	3	1	1	1	1	999	999	1	1	1	1	1	1	1	1	1	5	1	1	1	1	5	1	1	1	2	2	3	3	3	1	3	1	2	3	2	1	2	2	2	2	2	2	2	2	1
49	18	1	21	3	1	1	1	1	999	999	1	1	1	1	1	1	1	1	1	5	1	1	1	5	999	999	999	999	999	999	999	1	1	1	1	2	1	1	2	2	2	2	2	2	2	2	2	2	2
54	25	1	17.5	3	1	6	2	2	999	999	1	1	2	3	1	3	2	1	3	4	3	3	2	2	4	1	4	1	4	5	1	3	3	3	3	1	2	2	2	1	2	2	2	2	2	2	2	2	0
57	37	1	22.2	3	1	5	1	2	1	11	1	1	1	1	1	1	1	1	1	5	1	1	1	5	3	1	3	3	2	3	1	1	0	0	1	2	1	0	2	1	2	2	2	1	2	2	2	2	0
62	24	1	24.16	3	2	2	4	2	999	999	1	1	2	3	1	3	2	1	1	5	1	1	1	5	4	4	4	3	3	3	4	1	1	3	0	0	2	2	1	2	2	2	2	2	2	2	1	2	2
69	50	1	22	3	3	2	4	2	5	25	1	1	1	1	1	1	3	3	3	3	3	3	3	5	4	3	2	1	1	3	1	0	0	0	0	0	0	0	2	2	2	2	2	2	2	2	2	2	0
70	33	1	20	1	1	2	5	2	3	12	1	2	1	1	1	1	1	2	1	5	2	1	1	2	4	4	2	4	3	2	3	0	0	0	0	1	1	1	2	2	2	2	2	2	2	2	2	2	0
75	50	1	25.4	2	1	2	1	2	999	999	1	1	1	1	1	1	1	1	1	5	1	1	1	2	3	3	2	1	1	3	1	3	2	3	3	1	3	2	2	2	2	2	2	2	2	2	2	2	2
76	35	1	20.7	3	1	3	3	2	999	999	3	3	3	3	3	3	3	2	3	3	4	4	4	4	5	5	5	5	5	5	5	1	0	0	0	0	0	0	2	2	2	2	2	2	2	2	2	2	1
78	18	1	19.03	1	2	6	5	2	999	999	1	2	1	1	1	3	1	2	2	4	3	2	2	3	999	999	999	999	999	999	999	1	1	2	2	0	2	3	2	2	2	2	2	2	2	2	2	2	1
84	53	1	21.69	4	1	3	2	2	4	5	5	4	4	4	2	5	4	4	4	3	4	4	4	5	5	5	5	5	5	5	5	1	1	1	1	0	1	0	2	2	2	2	2	2	2	2	2	2	0
85	20	1	23.52	3	1	3	1	1	999	999	2	4	2	3	2	2	2	2	2	4	2	2	2	3	4	4	4	4	4	5	5	2	1	1	0	0	3	3	2	1	2	2	2	2	2	2	2	2	1
87	38	1	22.9	3	3	1	2	1	999	999	1	1	1	1	1	1	1	1	1	5	1	1	1	5	999	999	999	999	999	999	999	0	0	0	0	0	0	0	2	2	2	2	2	2	2	2	2	2	0
91	45	1	21.85	2	1	1	7	2	7	5	4	3	2	2	1	4	3	2	3	4	3	2	4	5	2	3	2	4	3	4	2	2	2	2	0	0	0	0	2	1	1	2	1	2	2	2	2	2	1
94	36	1	16.66	2	1	2	1	2	999	999	1	1	1	1	1	1	1	1	1	5	1	1	1	5	999	999	999	999	999	999	999	1	0	1	2	0	2	0	2	2	2	2	2	2	2	2	2	2	0
95	58	1	18.68	1	1	1	7	2	6	2	4	2	2	1	1	1	2	3	3	5	1	1	1	5	3	3	3	4	3	3	3	1	1	0	0	1	1	3	2	2	2	2	2	2	2	2	2	2	1
96	31	1	19.53	3	2	4	4	2	2	6	4	3	3	3	1	1	3	3	3	3	4	4	4	5	4	4	3	5	5	5	5	0	0	0	0	0	0	0	2	2	2	2	2	2	2	2	2	2	0
97	30	1	25.7	3	3	2	2	1	999	999	1	1	3	2	1	1	2	3	3	3	2	1	1	5	999	999	999	999	999	999	999	1	0	1	0	0	0	0	2	2	2	2	2	2	2	2	2	2	0
98	45	1	20	1	1	2	2	2	4	9	3	2	3	3	1	1	2	3	4	3	3	3	3	5	2	3	3	3	3	3	5	1	1	1	2	1	2	2	2	2	2	2	2	2	2	2	2	2	1
99	30	1	20.07	2	1	2	1	1	999	999	1	1	1	1	1	1	1	1	1	5	1	1	1	5	999	999	999	999	999	999	999	1	0	0	1	0	0	1	2	2	2	2	2	2	2	2	2	2	0
102	36	1	19.53	2	1	2	1	1	999	999	1	1	1	1	1	1	1	1	1	5	1	1	1	5	999	999	999	999	999	999	999	1	2	2	0	0	0	0	2	2	2	2	2	2	2	2	2	2	1
104	40	1	21.1	2	1	2	5	2	5	10	3	2	2	1	1	1	2	3	3	4	3	2	3	5	3	3	3	4	3	5	5	1	1	1	2	1	2	1	2	2	2	2	2	2	2	2	2	2	2
105	35	1	28.33	3	3	3	2	2	2	12	3	2	1	1	1	1	1	1	3	3	4	4	4	5	4	4	5	5	5	5	5	1	0	0	0	0	0	0	2	2	2	2	2	2	2	2	2	2	0
106	23	1	17.91	3	1	1	1	1	999	999	1	1	1	1	1	1	1	1	1	1	1	1	1	1	999	999	999	999	999	999	999	0	0	0	0	0	0	0	2	2	2	2	2	2	2	2	2	2	0
108	30	1	21.64	3	1	2	5	2	1	13	4	3	5	2	1	3	3	3	3	4	4	4	4	2	3	4	4	4	2	5	4	2	0	0	0	0	1	0	2	2	2	2	2	2	2	2	2	2	2
115	50	1	25.77	1	1	3	1	3	2	30	1	1	1	1	1	1	1	1	1	5	1	1	1	5	1	2	1	1	1	1	1	0	0	0	0	0	0	0	2	1	2	2	1	2	2	2	2	2	0
119	45	1	27.7	2	2	4	5	5	5	25	1	4	4	1	1	4	3	3	3	3	4	3	3	4	5	5	5	5	5	5	5	1	1	0	1	0	1	0	2	2	2	2	2	2	2	2	2	2	2
122	30	1	27.34	3	3	3	1	1	999	999	1	1	1	3	1	1	1	1	1	5	1	1	1	5	999	999	999	999	999	999	999	0	2	0	0	2	0	0	2	2	1	2	2	2	2	2	2	2	2
124	26	1	22.65	3	2	1	1	1	999	999	1	1	1	1	1	1	1	1	1	5	1	1	1	5	999	999	999	999	999	999	999	2	2	2	2	2	2	3	2	2	2	2	2	2	2	2	2	2	2
130	45	1	39.58	2	3	5	2	2	4	15	2	2	3	3	3	3	3	3	3	4	4	4	4	5	5	5	5	5	5	5	5	0	0	0	0	2	0	0	2	2	2	2	2	2	2	2	2	2	0
133	31	1	25	1	3	3	2	4	1	5	1	5	3	2	4	3	5	4	3	4	3	2	3	4	1	2	1	1	1	1	1	0	0	0	0	0	0	0	2	2	2	2	2	2	2	2	2	2	1
135	30	1	16.79	4	5	2	2	2	999	999	5	2	2	2	1	1	2	1	3	3	2	3	3	3	4	5	5	5	5	5	4	2	0	0	0	0	0	0	2	2	2	2	2	2	2	2	2	2	0
136	29	1	18.22	1	2	3	5	2	1	1	3	3	3	3	1	3	2	4	3	4	3	3	4	5	5	3	5	5	5	5	5	1	0	0	0	1	0	0	2	2	2	2	2	2	2	2	2	2	0
140	32	1	24.58	2	1	2	2	1	999	999	1	1	1	3	1	1	1	1	4	4	4	4	4	5	2	4	5	5	5	5	5	1	1	1	1	1	1	1	2	2	2	2	2	2	2	2	2	2	1
144	45	1	26.19	2	2	2	2	2	2	23	1	1	1	1	1	1	1	4	4	4	5	3	4	5	4	5	4	5	4	4	4	0	1	0	0	0	0	0	2	2	2	2	2	2	2	2	2	2	0
146	28	1	18.35	1	1	2	2	2	1	7	1	1	1	1	1	1	1	4	4	5	2	1	1	5	999	999	999	999	999	999	999	0	0	0	0	0	0	0	1	2	2	2	2	2	2	2	2	2	0
147	34	1	19.5	2	1	2	2	3	3	7	1	1	1	1	1	1	1	3	4	3	5	2	2	5	3	3	3	2	1	3	2	0	0	0	0	0	0	0	2	2	2	2	2	2	2	2	2	2	2
152	55	1	18.75	1	3	3	5	2	7	15	2	2	2	1	1	1	1	3	2	4	2	2	3	5	5	5	4	5	4	4	5	2	0	0	0	2	1	1	2	2	2	2	2	2	2	2	2	2	2
154	19	1	17.47	3	2	4	6	1	999	999	1	1	1	1	1	1	1	1	1	5	1	1	1	5	999	999	999	999	999	999	999	1	0	0	1	0	0	0	2	2	2	2	2	2	2	2	2	2	0
155	19	1	16.88	1	2	4	1	1	999	999	1	1	1	1	1	1	1	1	1	5	1	1	1	5	999	999	999	999	999	999	999	1	0	0	0	0	1	0	2	2	2	2	2	2	2	2	2	2	0
156	36	1	25.39	3	1	1	3	1	999	999	1	1	1	1	1	1	1	1	1	5	1	1	1	5	999	999	999	999	999	999	999	2	0	0	0	2	0	0	2	2	2	2	2	2	2	2	2	2	0
157	19	1	18.75	2	2	4	1	1	999	999	1	1	1	1	1	1	1	1	1	5	1	1	1	5	2	3	3	3	1	2	5	2	2	2	1	1	1	1	2	1	2	2	2	2	1	2	2	2	1
158	20	1	23.47	3	1	1	1	2	1	6	2	2	1	2	5	1	4	4	2	3	4	4	4	5	2	5	3	1	3	5	2	1	1	1	1	1	1	1	2	2	2	2	2	2	2	2	2	2	2
164	35	1	16.66	3	3	5	4	4	1	.11	1	1	3	3	2	1	2	2	3	2	3	3	3	5	2	2	2	4	2	5	3	2	2	2	3	2	3	0	2	2	2	2	2	2	2	1	1	2	0
169	28	1	20.8	1	1	1	2	4	3	10	1	1	1	1	1	1	1	2	3	3	2	2	3	5	999	999	999	999	999	999	999	2	0	0	2	0	0	0	2	2	2	2	2	2	2	2	2	2	1
172	40	1	21.24	3	3	3	5	2	2	5	3	3	2	2	1	3	2	2	4	4	4	4	4	5	2	3	4	5	2	4	3	0	0	1	2	0	2	0	2	2	2	2	2	2	2	2	2	2	1
173	22	1	18.38	3	2	1	1	1	999	999	1	1	1	1	1	1	1	1	1	5	1	1	1	5	999	999	999	999	999	999	999	0	0	0	0	0	0	0	2	2	2	2	2	2	2	2	2	2	0
176	52	1	20.83	1	1	1	7	2	7	15	3	3	1	2	1	4	3	3	4	4	4	2	4	5	5	5	5	4	5	5	5	1	0	1	0	0	0	0	2	2	2	2	2	2	2	2	2	2	0
177	36	1	22.91	2	2	1	1	5	2	28	1	1	3	3	1	3	2	4	4	3	4	3	4	5	999	999	999	999	999	999	999	1	0	1	0	1	1	0	2	2	2	2	2	2	2	2	2	2	2
184	33	1	30.1	2	1	2	2	1	999	999	1	1	1	1	1	1	1	1	1	5	1	1	1	5	999	999	999	999	999	999	999	1	0	0	0	0	0	0	2	2	2	2	2	2	2	2	2	2	1
185	39	1	22.22	3	2	3	3	2	3	18	3	3	2	2	1	3	3	2	4	4	4	4	3	5	5	5	3	5	5	1	5	0	0	1	0	0	0	0	2	2	2	2	2	2	2	2	2	2	0
186	28	1	28.75	3	1	1	2	1	999	999	1	1	1	3	1	1	3	1	3	4	1	4	4	2	999	999	999	999	999	999	999	1	0	1	0	0	1	3	2	2	1	2	2	2	2	2	2	2	1
188	30	1	22.05	3	1	2	1	1	999	999	1	1	1	1	1	1	1	1	1	5	1	1	1	5	4	4	3	2	3	4	2	2	1	1	2	2	0	1	2	2	2	2	1	2	2	2	2	2	2
190	40	1	23.4	4	1	2	3	2	999	999	3	3	3	2	1	3	3	3	2	3	4	4	4	5	4	5	4	5	4	4	5	1	1	1	0	0	1	0	2	2	2	2	2	2	2	2	2	2	1
192	19	1	18.99	3	3	1	6	1	999	999	1	1	1	1	1	1	1	1	1	5	1	1	1	5	999	999	999	999	999	999	999	1	0	1	0	0	0	0	2	2	2	2	2	2	2	2	2	2	1
195	35	1	20.48	2	1	2	1	1	999	999	1	1	1	1	1	1	1	1	1	5	1	1	1	5	999	999	999	999	999	999	999	1	1	1	3	3	3	1	1	2	2	2	2	2	2	2	2	2	1
197	20	1	21.3	3	2	3	4	1	999	999	1	1	1	1	1	1	1	1	1	5	1	1	1	5	999	999	999	999	999	999	999	0	1	1	0	0	2	2	2	2	2	2	2	2	2	2	2	2	0
198	45	1	23.43	2	1	1	1	2	2	2	2	1	1	2	2	1	1	2	2	3	3	3	2	4	3	4	4	5	4	4	4	1	0	1	0	0	1	1	2	2	2	2	2	2	2	2	2	2	1
199	18	1	19.53	3	1	6	2	1	999	999	1	1	1	1	2	1	3	3	3	3	3	3	1	5	4	4	4	5	4	4	5	0	0	0	0	0	0	0	2	2	2	2	2	2	2	2	2	2	0
200	32	1	20.41	1	1	2	1	1	1	9	1	1	1	1	1	1	1	1	1	5	1	1	1	5	999	999	999	999	999	999	999	0	0	0	0	0	0	0	2	2	2	2	2	2	2	2	2	2	1
202	43	1	23.16	3	1	2	1	4	5	15	1	1	1	1	1	1	1	1	1	5	1	1	1	5	1	1	1	1	3	1	1	1	0	0	0	1	0	0	2	1	2	2	2	2	1	2	2	2	0
211	30	1	17.56	4	1	1	3	4	2	10	3	1	3	1	2	1	1	2	1	3	3	1	1	5	1	1	1	1	1	5	1	3	3	1	3	0	1	3	2	1	2	2	2	2	2	2	1	2	3
216	45	1	35.83	1	1	2	4	5	999	999	1	1	1	1	1	1	1	1	1	5	1	1	1	5	999	999	999	999	999	999	999	0	0	0	0	0	0	0	2	2	2	2	2	2	2	2	2	2	0
217	35	1	26.4	2	1	1	1	1	999	999	1	1	1	1	1	1	1	1	1	5	1	1	1	5	999	999	999	999	999	999	999	0	0	1	0	0	0	0	2	2	2	2	2	2	2	2	2	2	0
220	32	1	25.83	3	1	2	2	4	999	999	2	2	3	3	1	3	2	3	4	4	4	2	4	5	5	5	4	4	5	5	1	1	0	1	1	0	0	1	2	2	1	2	2	2	2	2	2	2	0
222	28	1	19.14	1	1	1	1	1	999	999	1	1	1	1	1	1	1	1	1	5	1	1	1	5	999	999	999	999	999	999	999	0	3	3	0	0	0	0	2	2	2	2	2	2	2	2	2	2	0
226	42	1	21.77	2	3	1	3	4	1	25	1	1	1	1	1	1	1	1	1	5	1	1	1	5	999	999	999	999	999	999	999	1	0	1	0	0	0	0	2	1	2	2	2	2	1	2	2	2	0
228	57	1	42.85	2	1	2	5	2	7	24	1	2	1	1	1	1	1	1	2	4	1	1	1	5	3	3	5	5	4	5	5	0	0	0	0	0	0	1	2	2	2	2	2	2	2	2	2	2	0
231	19	1	21.95	4	1	2	6	2	999	999	1	1	1	1	1	1	1	1	1	5	1	1	1	5	999	999	999	999	999	999	999	1	0	0	0	0	0	0	1	2	1	2	2	2	2	2	2	2	0
233	46	1	24.42	4	1	2	3	1	1	12	1	1	1	1	2	1	1	1	1	5	1	1	1	5	999	999	999	999	999	999	999	2	1	1	0	0	0	0	2	2	2	2	2	2	2	2	2	2	1
235	36	1	27.68	3	1	2	3	2	1	6	3	3	3	3	4	1	3	4	5	3	4	3	5	1	5	5	5	5	5	5	5	1	0	0	0	1	1	0	2	2	2	2	2	2	2	2	2	2	0
238	28	1	27.89	3	1	3	2	1	999	999	1	1	1	1	1	1	1	1	1	5	1	1	1	5	999	999	999	999	999	999	999	1	2	2	2	0	0	0	2	1	2	2	2	2	2	2	2	2	1
239	18	1	21.48	3	2	2	6	1	999	999	1	1	1	1	1	1	1	1	1	5	1	1	1	5	999	999	999	999	999	999	999	0	0	0	0	0	0	0	2	2	2	2	2	2	2	2	2	2	0
240	22	1	30.46	5	2	3	3	1	999	999	1	1	1	1	1	1	1	1	1	5	1	1	1	5	999	999	999	999	999	999	999	0	0	0	0	2	0	0	2	2	1	2	2	2	2	2	2	2	1
243	32	1	19.11	2	3	1	1	1	999	999	1	1	3	3	1	1	1	3	3	3	4	3	4	5	2	1	3	1	3	3	1	0	1	0	1	0	0	0	2	1	1	2	2	2	2	2	2	2	1
250	23	1	17.5	1	3	3	5	2	5	29	1	1	1	1	1	1	3	2	4	4	4	4	4	5	5	5	4	5	4	5	5	1	0	1	1	2	1	1	2	2	1	2	2	2	2	2	2	2	2
251	23	1	17.57	3	3	2	1	1	999	999	1	1	1	1	1	1	1	1	1	5	1	1	1	5	999	999	999	999	999	999	999	2	0	0	0	0	0	0	2	2	2	2	2	2	2	2	2	2	0
252	72	1	24.6	1	1	1	1	5	3	35	1	1	1	1	1	1	1	1	1	5	1	1	1	5	999	999	999	999	999	999	999	0	0	0	0	0	0	0	2	2	2	2	2	2	2	2	2	2	0
253	26	1	14.7	3	1	1	2	2	1	5	1	3	3	3	3	3	3	3	3	3	3	4	5	5	3	5	3	3	5	5	1	2	2	2	2	2	2	2	2	1	2	2	2	2	2	2	2	2	2
254	40	1	35.55	2	1	1	2	2	2	3	3	1	1	3	1	1	1	3	3	5	5	5	5	5	4	1	3	3	5	5	3	0	2	2	0	0	2	0	2	2	2	2	2	2	2	2	2	2	2
261	23	1	17.5	4	3	2	4	2	1	2	3	3	3	2	4	3	2	3	4	4	4	4	4	5	5	5	5	5	5	5	5	2	2	2	0	2	3	0	2	2	1	2	2	2	2	2	2	2	1
262	27	1	22.26	5	1	4	4	1	999	999	1	1	1	1	3	3	3	2	3	3	4	4	4	5	3	3	4	5	4	5	1	0	1	1	1	1	1	1	2	2	1	2	2	2	2	2	2	2	0
265	21	1	22.26	2	2	2	2	1	999	999	1	1	1	1	1	1	1	1	1	5	1	1	1	5	999	999	999	999	999	999	999	0	0	1	1	1	1	0	2	2	2	2	2	2	2	2	2	2	0
271	19	1	19.92	3	1	2	4	1	999	999	1	1	1	1	1	1	1	1	1	5	1	1	1	5	999	999	999	999	999	999	999	0	0	0	0	0	1	0	2	2	2	2	2	2	2	2	2	2	0
276	20	1	21.48	5	1	2	6	1	999	999	1	1	1	1	1	1	1	1	1	5	1	1	1	5	999	999	999	999	999	999	999	2	0	2	0	2	1	0	2	2	1	2	2	2	2	2	2	2	2
278	39	1	23.43	4	1	2	1	2	2	6	2	2	2	1	1	4	1	2	2	3	3	3	3	5	2	3	3	4	3	4	5	0	0	0	0	0	0	0	1	2	2	2	2	2	2	2	2	2	0
279	28	1	23	2	1	3	5	2	1	1.5	4	2	3	4	3	4	3	4	4	5	3	4	4	4	5	5	4	3	3	5	4	0	0	0	0	0	1	2	2	2	2	2	2	2	2	2	2	2	1
284	18	1	17.57	2	1	2	6	1	999	999	1	3	2	4	4	4	4	4	4	4	4	3	5	5	999	999	999	999	999	999	999	1	3	1	0	3	3	0	2	2	2	2	2	2	2	2	2	2	1
287	30	1	21.39	3	1	1	4	2	999	999	2	3	3	3	1	3	3	3	4	4	3	3	3	5	5	5	5	5	3	5	3	1	0	0	0	1	0	0	2	2	2	2	2	2	2	2	2	2	0
290	43	1	25.51	3	1	3	1	1	999	999	1	1	1	1	1	1	1	1	1	5	1	1	1	5	999	999	999	999	999	999	999	1	0	0	0	1	1	1	1	2	1	2	2	2	2	2	2	2	0
291	30	1	21.87	4	1	2	3	1	999	999	1	1	1	1	1	1	1	1	1	5	1	1	1	5	999	999	999	999	999	999	999	1	1	0	0	1	1	1	2	2	2	2	2	2	2	2	2	2	0
292	25	1	19.53	2	1	2	7	2	2	6	1	2	1	3	3	1	1	2	2	5	2	2	2	5	1	3	3	4	3	4	4	0	0	0	0	1	0	0	2	2	2	2	2	2	2	2	2	2	0
295	38	1	27.34	2	1	2	5	2	3	14	2	2	1	1	1	1	2	2	3	3	3	2	2	5	3	3	3	5	4	4	5	1	0	1	1	0	0	1	2	2	2	2	2	2	2	2	2	2	1
298	27	1	22.65	5	1	2	4	1	999	999	1	1	1	1	1	1	1	1	1	5	1	1	1	5	999	999	999	999	99	999	999	2	1	0	1	1	0	2	2	2	2	2	2	2	2	2	2	2	1
302	19	1	19.14	4	1	3	6	1	999	999	5	3	4	3	1	3	2	4	4	3	5	5	5	5	5	5	5	4	5	4	3	2	1	2	1	2	2	0	2	2	2	2	2	2	2	2	2	2	2
303	20	1	18.22	3	1	1	4	1	999	999	1	1	1	1	1	1	3	1	1	5	3	4	4	5	5	5	5	5	5	5	5	3	1	3	3	2	1	3	2	2	2	2	2	2	2	2	2	2	0
304	18	1	16.54	3	2	4	6	1	999	999	1	1	1	1	1	1	1	1	1	5	1	1	1	5	999	999	999	999	999	999	999	1	0	0	0	1	0	0	2	2	2	2	2	2	2	2	2	2	0
307	23	1	20.76	2	1	2	2	4	999	999	1	1	1	2	1	1	1	1	1	5	1	1	1	5	999	999	999	999	999	999	999	0	0	0	0	0	0	0	2	2	2	2	2	2	2	2	2	2	0
308	30	1	24.44	3	1	2	5	2	2	13	1	1	1	1	1	1	1	1	1	4	1	1	1	5	1	1	5	1	3	1	5	3	1	1	2	2	3	1	2	2	2	2	2	2	2	2	2	2	0
309	25	1	19.85	2	1	3	3	1	999	999	1	2	3	1	3	2	3	2	4	4	3	4	2	3	2	2	3	5	2	3	4	2	1	1	2	2	1	2	2	2	2	2	2	2	2	2	2	2	0
316	28	1	24.44	2	1	1	1	2	1	7	3	2	1	1	1	1	2	2	3	4	3	2	2	5	3	3	3	5	3	4	4	1	1	0	1	0	1	1	2	2	2	2	2	2	2	2	2	2	1
318	20	1	22.08	1	1	1	1	1	999	999	3	3	3	3	1	3	3	3	3	3	4	3	4	5	3	3	3	5	4	4	5	0	0	0	0	0	0	0	2	2	2	2	2	2	2	2	2	2	0
319	26	1	18.75	1	1	3	1	1	999	999	1	1	1	1	1	1	1	1	1	5	1	1	1	5	999	999	999	999	999	999	999	0	0	0	0	0	0	0	2	2	2	2	2	2	2	2	2	2	0
323	28	1	19.53	3	1	2	3	2	1	8	3	3	2	1	3	1	1	3	4	3	3	3	3	5	3	3	2	5	3	3	2	1	2	1	1	1	1	1	2	2	2	2	2	2	2	2	1	2	1
326	23	1	24.44	2	1	1	3	1	999	999	4	3	3	3	3	3	3	3	4	3	4	3	4	5	4	4	4	5	4	4	5	2	0	2	0	0	1	0	2	2	2	2	2	2	2	2	2	2	0
328	30	1	21.81	3	1	5	1	5	999	999	1	2	2	3	3	2	2	3	4	4	4	4	4	5	3	3	4	4	4	5	5	1	0	1	0	0	1	0	2	2	2	2	2	2	2	2	2	2	1
331	23	1	20.31	2	3	2	1	1	999	999	3	1	2	1	1	1	2	2	3	3	3	5	3	5	999	999	999	999	999	999	999	1	3	1	1	3	3	0	2	2	2	2	2	2	2	2	2	2	1
333	21	1	22.36	3	1	2	1	1	999	999	3	2	2	3	1	1	3	4	4	4	3	4	4	5	5	5	5	5	4	4	3	0	0	0	3	0	2	3	2	2	2	2	2	2	2	2	2	2	1
345	57	1	20.06	1	1	2	1	2	4	18	2	2	2	1	1	1	3	3	3	5	2	3	3	5	4	4	4	5	5	5	5	1	1	0	0	0	1	1	2	2	2	2	2	2	2	2	2	2	0
352	18	1	14.7	2	2	4	1	1	999	999	1	1	1	1	1	1	1	1	1	5	1	1	1	5	999	999	999	999	999	999	999	2	1	0	1	0	0	1	2	2	2	2	2	2	2	2	2	2	0
358	34	1	24.9	3	1	1	4	2	3	4	3	3	3	3	1	3	2	4	4	4	4	4	5	5	3	4	3	5	3	5	4	1	1	1	1	0	1	0	2	2	2	2	2	2	2	2	2	2	0
360	40	1	25.39	2	1	2	5	2	2	21	1	1	1	1	1	1	1	2	3	3	3	3	3	5	3	3	2	1	3	3	1	1	0	1	0	0	1	0	2	1	2	2	2	2	1	2	2	1	1
361	50	1	20.76	2	2	3	5	5	4	12	1	1	1	1	1	1	1	1	1	5	1	1	1	5	5	5	4	5	5	5	4	0	1	0	0	0	0	0	2	2	2	2	2	2	2	2	2	2	1
365	27	1	22.26	3	3	2	3	1	999	999	1	1	1	1	1	1	1	1	1	5	1	1	1	5	999	999	999	999	999	999	999	0	2	2	0	0	0	0	1	2	2	2	2	2	2	2	2	2	0
371	20	1	21.77	3	5	1	3	1	999	999	1	1	1	1	1	1	1	1	1	5	1	1	1	5	999	999	999	999	999	999	999	3	0	0	1	2	2	2	2	2	2	2	2	2	2	2	2	2	0
373	19	1	19.14	3	1	1	1	1	999	999	2	1	1	1	1	1	2	2	3	4	1	2	1	5	3	2	3	1	5	3	1	0	0	1	3	0	0	3	2	1	2	2	2	2	2	2	2	2	0
377	58	1	18.75	3	1	2	3	1	1	3.5	3	3	3	3	3	3	3	3	3	5	3	3	3	5	999	999	999	999	999	999	999	0	0	0	0	0	0	0	2	2	2	2	2	2	2	2	2	2	0
382	35	1	23.4	4	1	1	3	2	3	5	4	3	4	3	1	3	3	4	4	4	4	4	5	5	5	4	5	5	5	4	5	0	0	0	0	0	0	0	2	2	2	2	2	2	2	2	2	2	0
392	50	1	19.03	2	1	2	1	4	2	17	1	1	1	1	1	1	1	1	1	4	1	1	1	1	2	2	1	1	1	1	1	0	1	1	3	0	1	3	2	2	2	2	2	2	2	2	2	2	3
395	20	1	23.43	3	2	3	4	1	999	999	1	1	2	1	1	2	3	3	1	5	1	1	1	5	999	999	999	999	999	999	999	1	0	1	3	0	1	0	2	2	2	2	2	2	2	2	2	2	1
398	32	1	22.05	3	3	3	3	2	999	999	1	1	2	2	1	1	3	1	1	5	1	1	1	5	999	999	999	999	999	999	999	3	1	1	1	1	1	3	2	2	2	2	2	2	2	2	2	2	0
399	52	1	30.46	2	1	1	5	5	2	12	1	1	1	1	1	1	1	1	3	4	4	4	4	4	4	5	5	5	4	4	5	2	1	1	2	0	1	0	2	2	2	2	2	2	2	2	2	2	1
401	18	1	17.96	2	1	2	1	2	999	999	2	2	1	1	1	1	2	1	3	4	2	2	3	4	3	3	3	4	4	4	4	1	0	0	0	0	1	1	2	2	2	2	2	2	2	2	2	2	1
402	22	1	20.94	4	1	3	3	1	999	999	4	2	3	2	1	1	1	2	2	3	3	3	4	5	4	5	5	4	5	5	4	0	0	1	0	0	1	1	1	2	2	2	2	2	2	2	2	2	0
403	40	1	28.2	3	1	1	5	1	999	999	4	4	5	5	3	3	3	3	3	3	3	3	3	3	5	5	5	5	5	5	4	2	0	2	2	2	2	0	2	2	2	2	2	2	2	2	2	2	1
407	46	1	19.11	3	1	3	5	2	4	12	3	2	3	3	3	3	3	3	4	4	4	4	5	5	5	5	5	5	5	5	5	2	1	1	1	1	2	2	2	2	2	2	2	2	2	2	2	2	0
413	25	1	27.34	1	2	1	1	2	2	10	3	3	3	2	1	2	3	2	3	3	3	3	3	5	3	3	3	4	3	3	4	1	1	1	1	0	0	0	2	2	2	2	2	2	2	2	2	2	0
415	26	1	19.23	5	1	2	2	1	999	999	3	3	3	3	3	3	3	3	3	3	3	3	3	3	999	999	999	999	999	999	999	1	1	1	0	2	1	2	2	2	2	2	2	2	2	2	2	2	0
417	18	1	16.26	3	2	2	6	1	999	999	3	4	2	1	1	1	2	3	3	4	3	4	3	3	5	4	4	5	4	4	4	1	0	1	1	1	1	1	2	2	2	2	2	2	2	2	2	2	0
419	50	1	27.08	2	1	2	1	4	1	30	1	1	1	1	1	1	1	1	1	5	1	1	1	1	1	1	3	1	1	1	1	1	1	1	3	0	3	3	2	1	2	2	1	2	1	2	2	2	1
421	23	1	25	3	2	2	2	2	999	999	3	3	3	3	3	3	3	3	3	3	3	3	3	3	999	999	999	999	999	999	999	0	0	0	0	0	0	0	2	2	2	2	2	2	2	2	2	2	0
427	40	1	31.25	2	1	2	1	2	4	10	1	3	3	1	1	1	1	1	1	5	1	1	1	5	1	1	1	1	1	1	1	1	0	2	1	1	0	0	2	2	2	2	2	2	2	2	2	2	0
429	65	1	20.76	1	3	1	7	2	7	19	2	2	2	2	1	2	2	2	3	3	3	2	3	5	3	3	3	5	3	3	5	0	0	1	0	0	0	0	1	2	2	2	2	2	2	2	2	2	0
430	19	1	21.48	2	1	2	2	1	999	999	2	2	2	2	2	2	2	2	2	4	2	2	2	5	999	999	999	999	999	999	999	1	0	1	0	1	1	0	2	2	1	2	2	2	2	2	2	2	0
432	50	1	19.53	1	1	1	7	2	6	18	2	2	2	2	1	2	2	2	2	4	2	2	2	5	3	3	3	5	4	4	5	0	0	0	1	1	0	0	2	2	1	2	2	2	2	2	2	2	0
435	23	1	22.22	3	3	2	2	1	999	999	3	2	2	2	1	3	3	3	3	3	3	3	3	5	999	999	999	999	999	999	999	0	0	1	1	0	1	2	2	2	2	2	2	2	2	2	2	2	2
436	38	1	20.76	1	4	3	3	2	4	10	3	2	2	2	1	2	2	2	3	2	3	3	3	5	4	4	4	5	4	4	5	0	0	0	0	0	0	0	2	2	1	2	2	2	2	2	2	2	2
441	21	1	19.03	1	2	2	2	1	999	999	3	2	2	2	2	2	3	3	3	3	3	2	3	5	3	3	3	5	3	3	5	0	0	1	1	0	1	0	2	2	2	2	2	2	2	2	2	2	0
443	22	1	21.48	2	1	3	5	2	1	3	3	3	3	3	1	2	2	2	3	2	2	2	2	5	4	4	4	5	4	4	5	0	0	2	0	0	0	0	2	2	2	2	2	2	2	2	2	2	0
447	21	1	21.33	2	1	3	1	1	999	999	2	2	2	2	1	3	3	3	3	3	3	3	3	5	3	3	3	4	3	4	4	1	1	1	1	1	1	1	1	2	1	2	2	2	2	2	2	2	0
448	28	1	24.21	2	1	5	5	2	4	1	3	4	3	3	1	4	4	4	4	4	4	4	4	5	4	3	2	4	4	3	3	1	0	2	2	2	2	2	2	2	2	2	2	2	2	2	2	2	1
449	22	1	15.9	2	1	2	2	1	999	999	2	3	2	1	1	1	3	3	4	4	2	3	3	5	4	4	3	5	2	4	4	1	0	1	0	0	0	0	2	2	2	2	2	2	2	2	2	2	0
450	27	1	18.38	1	1	1	2	1	999	999	4	1	2	1	1	4	4	4	4	4	4	4	4	5	999	999	999	999	999	999	999	0	0	0	0	0	0	0	2	2	2	2	2	2	2	2	2	2	0
457	23	1	23.45	3	1	1	1	2	999	999	3	2	3	2	3	3	3	2	3	3	3	3	3	4	4	4	4	5	3	5	5	0	2	2	0	0	0	0	2	2	2	2	2	2	2	2	2	2	2
460	25	1	21.48	3	1	3	1	1	999	999	1	1	1	1	1	1	1	1	1	5	1	1	1	5	999	999	999	999	999	999	999	0	0	0	0	0	2	0	2	2	2	2	2	2	2	2	2	2	0
461	25	1	22.22	4	3	3	2	1	999	999	1	1	3	1	1	1	1	1	1	5	1	1	1	5	999	999	999	999	999	999	999	2	2	2	0	0	0	0	2	2	2	2	2	2	2	2	2	2	2
462	30	1	29.41	1	1	2	1	2	999	999	1	2	1	1	1	1	1	1	3	5	1	1	1	1	2	1	1	1	1	1	4	1	1	3	0	0	3	2	2	2	2	2	2	2	2	2	2	2	3
465	38	1	18.68	1	2	1	1	2	5	2	2	2	2	2	1	3	3	3	1	3	3	3	2	4	4	4	4	5	4	4	5	0	0	0	0	0	0	0	2	2	2	2	2	2	2	2	2	2	0
468	23	1	21.48	4	2	2	3	1	999	999	3	3	3	3	3	3	3	3	3	3	3	3	3	3	5	4	4	5	4	4	5	0	0	0	0	0	0	0	2	2	2	2	2	2	2	2	2	2	0
471	19	1	20	2	1	1	1	1	999	999	1	1	1	1	1	1	1	1	1	5	1	1	1	5	999	999	999	999	999	999	999	0	0	0	0	0	0	0	2	2	2	2	2	2	2	2	2	2	0
475	25	1	21.48	3	2	3	5	2	1	.1	3	3	3	3	1	3	3	3	3	3	3	3	4	5	5	5	5	5	5	5	5	0	0	0	0	0	0	0	2	2	2	2	2	2	2	2	2	2	0
477	25	1	23.52	2	1	2	2	1	999	999	3	3	3	3	3	3	2	2	3	3	3	3	3	5	4	4	4	5	4	4	5	0	0	2	0	0	0	0	2	2	2	2	2	2	2	2	2	2	0
480	26	1	20.22	2	1	2	2	2	999	999	3	3	3	3	1	3	3	3	3	4	4	4	4	5	3	3	3	5	3	3	3	0	0	0	0	0	0	0	2	1	2	2	2	2	2	2	2	2	2
481	45	1	20.22	1	1	3	5	2	3	18	3	2	2	2	1	2	2	3	3	3	3	3	3	5	4	4	4	5	4	4	5	0	0	0	0	0	0	0	2	1	2	2	2	2	2	2	2	2	0
483	25	1	23.11	1	1	3	1	1	999	999	1	1	1	1	1	1	1	1	1	5	1	1	1	5	999	999	999	999	999	999	999	0	0	1	0	1	1	1	2	2	2	2	2	2	2	2	2	2	1
495	42	1	21.45	1	1	1	1	3	3	12	1	1	1	1	1	1	1	1	1	5	1	1	1	5	4	5	4	5	5	5	5	1	0	0	1	1	1	1	2	2	2	2	2	2	2	2	2	2	0
501	24	1	19.53	3	1	1	4	1	999	999	3	3	3	3	3	3	3	3	3	5	3	3	3	5	5	3	2	5	3	5	5	0	0	2	0	0	2	2	2	2	2	2	2	2	2	2	2	2	0
502	32	1	24.5	3	2	1	5	2	1	2.5	3	3	3	1	1	4	4	3	3	3	3	3	3	2	5	5	5	5	5	5	5	0	0	0	0	0	0	0	2	2	1	2	2	2	2	2	2	2	3
508	40	1	35.5	3	1	2	5	2	4	1.3	5	3	3	4	1	4	2	3	3	2	5	4	5	5	5	5	5	5	5	5	5	1	0	0	0	1	1	0	2	2	2	2	2	2	2	2	2	2	0
509	22	1	21.4	1	2	1	1	2	999	999	3	3	1	2	1	1	3	3	3	5	3	1	3	2	3	3	3	3	3	3	3	0	0	0	0	1	1	0	2	1	2	2	2	2	1	2	2	2	1
510	30	1	21.5	3	1	3	6	2	999	999	1	2	1	3	1	1	3	1	2	4	3	2	3	2	3	3	4	5	3	3	4	0	0	0	0	0	0	1	2	2	2	2	2	2	2	2	2	2	0
514	65	1	21.2	1	1	1	3	5	999	999	2	1	1	1	1	1	2	3	3	5	3	3	1	5	3	4	3	4	3	4	4	1	2	1	2	0	0	1	2	2	2	2	2	2	2	1	2	2	1
515	18	1	24.8	2	2	2	4	1	999	999	4	1	5	1	1	4	4	4	4	5	4	4	4	2	2	2	2	1	1	1	3	0	0	0	0	0	1	0	2	2	2	2	2	2	2	2	2	2	3
520	30	1	27	2	1	5	5	2	3	1.3	3	2	3	1	2	3	2	2	4	3	3	4	4	5	4	3	3	4	5	4	3	2	2	2	1	0	2	0	2	2	2	2	2	2	2	2	2	2	0
522	33	1	21.5	3	1	1	1	1	999	999	1	1	1	1	1	1	1	1	1	5	1	1	1	1	5	1	1	1	2	2	3	3	3	1	3	1	2	3	2	1	2	2	2	2	2	2	2	2	1
527	25	1	17.5	3	1	6	2	2	999	999	1	1	2	3	1	3	2	1	3	4	3	3	2	2	4	1	4	1	4	5	1	3	3	3	3	1	2	2	2	1	2	2	2	2	2	2	2	2	0
528	37	1	22.2	3	1	5	1	2	1	11	1	1	1	1	1	1	1	1	1	5	1	1	1	5	3	1	3	3	2	3	1	1	0	0	1	2	1	0	2	1	2	2	2	1	2	2	2	2	0
533	24	1	24.16	3	2	2	4	2	999	999	1	1	2	3	1	3	2	1	1	5	1	1	1	5	4	4	4	3	3	3	4	1	1	3	0	0	2	2	1	2	2	2	2	2	2	2	1	2	2
537	50	1	22	3	3	2	4	2	5	25	1	1	1	1	1	1	3	3	3	3	3	3	3	5	4	3	2	1	1	3	1	0	0	0	0	0	0	0	2	2	2	2	2	2	2	2	2	2	0
538	33	1	20	1	1	2	5	2	3	12	1	2	1	1	1	1	1	2	1	5	2	1	1	2	4	4	2	4	3	2	3	0	0	0	0	1	1	1	2	2	2	2	2	2	2	2	2	2	0
542	35	1	20.7	3	1	3	3	2	999	999	3	3	3	3	3	3	3	2	3	3	4	4	4	4	5	5	5	5	5	5	5	1	0	0	0	0	0	0	2	2	2	2	2	2	2	2	2	2	1
548	53	1	21.69	4	1	3	2	2	4	5	5	4	4	4	2	5	4	4	4	3	4	4	4	5	5	5	5	5	5	5	5	1	1	1	1	0	1	0	2	2	2	2	2	2	2	2	2	2	0
549	20	1	23.52	3	1	3	1	1	999	999	2	4	2	3	2	2	2	2	2	4	2	2	2	3	4	4	4	4	4	5	5	2	1	1	0	0	3	3	2	1	2	2	2	2	2	2	2	2	1
551	45	1	21.85	2	1	1	7	2	7	5	4	3	2	2	1	4	3	2	3	4	3	2	4	5	2	3	2	4	3	4	2	2	2	2	0	0	0	0	2	1	1	2	1	2	2	2	2	2	1
554	36	1	16.66	2	1	2	1	2	999	999	1	1	1	1	1	1	1	1	1	5	1	1	1	5	999	999	999	999	999	999	999	1	0	1	2	0	2	0	2	2	2	2	2	2	2	2	2	2	0
555	58	1	18.68	1	1	1	7	2	6	2	4	2	2	1	1	1	2	3	3	5	1	1	1	5	3	3	3	4	3	3	3	1	1	0	0	1	1	3	2	2	2	2	2	2	2	2	2	2	1
556	31	1	19.53	3	2	4	4	2	2	6	4	3	3	3	1	1	3	3	3	3	4	4	4	5	4	4	3	5	5	5	5	0	0	0	0	0	0	0	2	2	2	2	2	2	2	2	2	2	0
557	45	1	20	1	1	2	2	2	4	9	3	2	3	3	1	1	2	3	4	3	3	3	3	5	2	3	3	3	3	3	5	1	1	1	2	1	2	2	2	2	2	2	2	2	2	2	2	2	1
559	40	1	21.1	2	1	2	5	2	5	10	3	2	2	1	1	1	2	3	3	4	3	2	3	5	3	3	3	4	3	5	5	1	1	1	2	1	2	1	2	2	2	2	2	2	2	2	2	2	2
560	35	1	28.33	3	3	3	2	2	2	12	3	2	1	1	1	1	1	1	3	3	4	4	4	5	4	4	5	5	5	5	5	1	0	0	0	0	0	0	2	2	2	2	2	2	2	2	2	2	0
561	30	1	21.64	3	1	2	5	2	1	13	4	3	5	2	1	3	3	3	3	4	4	4	4	2	3	4	4	4	2	5	4	2	0	0	0	0	1	0	2	2	2	2	2	2	2	2	2	2	2
564	50	1	25.77	1	1	3	1	3	2	30	1	1	1	1	1	1	1	1	1	5	1	1	1	5	1	2	1	1	1	1	1	0	0	0	0	0	0	0	2	1	2	2	1	2	2	2	2	2	0
568	45	1	27.7	2	2	4	5	5	5	25	1	4	4	1	1	4	3	3	3	3	4	3	3	4	5	5	5	5	5	5	5	1	1	0	1	0	1	0	2	2	2	2	2	2	2	2	2	2	2
575	45	1	39.58	2	3	5	2	2	4	15	2	2	3	3	3	3	3	3	3	4	4	4	4	5	5	5	5	5	5	5	5	0	0	0	0	2	0	0	2	2	2	2	2	2	2	2	2	2	0
578	31	1	25	1	3	3	2	4	1	5	1	5	3	2	4	3	5	4	3	4	3	2	3	4	1	2	1	1	1	1	1	0	0	0	0	0	0	0	2	2	2	2	2	2	2	2	2	2	1
580	30	1	16.79	4	5	2	2	2	999	999	5	2	2	2	1	1	2	1	3	3	2	3	3	3	4	5	5	5	5	5	4	2	0	0	0	0	0	0	2	2	2	2	2	2	2	2	2	2	0
581	29	1	18.22	1	2	3	5	2	1	1	3	3	3	3	1	3	2	4	3	4	3	3	4	5	5	3	5	5	5	5	5	1	0	0	0	1	0	0	2	2	2	2	2	2	2	2	2	2	0
587	55	1	18.75	1	3	3	5	2	7	15	2	2	2	1	1	1	1	3	2	4	2	2	3	5	5	5	4	5	4	4	5	2	0	0	0	2	1	1	2	2	2	2	2	2	2	2	2	2	2
588	20	1	23.47	3	1	1	1	2	1	6	2	2	1	2	5	1	4	4	2	3	4	4	4	5	2	5	3	1	3	5	2	1	1	1	1	1	1	1	2	2	2	2	2	2	2	2	2	2	2
594	35	1	16.66	3	3	5	4	4	1	.11	1	1	3	3	2	1	2	2	3	2	3	3	3	5	2	2	2	4	2	5	3	2	2	2	3	2	3	0	2	2	2	2	2	2	2	1	1	2	0
599	40	1	21.24	3	3	3	5	2	2	5	3	3	2	2	1	3	2	2	4	4	4	4	4	5	2	3	4	5	2	4	3	0	0	1	2	0	2	0	2	2	2	2	2	2	2	2	2	2	1
602	52	1	20.83	1	1	1	7	2	7	15	3	3	1	2	1	4	3	3	4	4	4	2	4	5	5	5	5	4	5	5	5	1	0	1	0	0	0	0	2	2	2	2	2	2	2	2	2	2	0
608	39	1	22.22	3	2	3	3	2	3	18	3	3	2	2	1	3	3	2	4	4	4	4	3	5	5	5	3	5	5	1	5	0	0	1	0	0	0	0	2	2	2	2	2	2	2	2	2	2	0
609	40	1	23.4	4	1	2	3	2	999	999	3	3	3	2	1	3	3	3	2	3	4	4	4	5	4	5	4	5	4	4	5	1	1	1	0	0	1	0	2	2	2	2	2	2	2	2	2	2	1
616	30	1	17.56	4	1	1	3	4	2	10	3	1	3	1	2	1	1	2	1	3	3	1	1	5	1	1	1	1	1	5	1	3	3	1	3	0	1	3	2	1	2	2	2	2	2	2	1	2	3
619	32	1	25.83	3	1	2	2	4	999	999	2	2	3	3	1	3	2	3	4	4	4	2	4	5	5	5	4	4	5	5	1	1	0	1	1	0	0	1	2	2	1	2	2	2	2	2	2	2	0
625	36	1	27.68	3	1	2	3	2	1	6	3	3	3	3	4	1	3	4	5	3	4	3	5	1	5	5	5	5	5	5	5	1	0	0	0	1	1	0	2	2	2	2	2	2	2	2	2	2	0
628	32	1	19.11	2	3	1	1	1	999	999	1	1	3	3	1	1	1	3	3	3	4	3	4	5	2	1	3	1	3	3	1	0	1	0	1	0	0	0	2	1	1	2	2	2	2	2	2	2	1
635	23	1	26	1	3	3	5	2	5	29	1	1	1	1	1	1	3	2	4	4	4	4	4	5	5	5	4	5	4	5	5	1	0	1	1	2	1	1	2	2	1	2	2	2	2	2	2	2	2
636	26	1	14.7	3	1	1	2	2	1	5	1	3	3	3	3	3	3	3	3	3	3	4	5	5	3	5	3	3	5	5	1	2	2	2	2	2	2	2	2	1	2	2	2	2	2	2	2	2	2
637	40	1	35.55	2	1	1	2	2	2	3	3	1	1	3	1	1	1	3	3	5	5	5	5	5	4	1	3	3	5	5	3	0	2	2	0	0	2	0	2	2	2	2	2	2	2	2	2	2	2
641	23	1	17.5	4	3	2	4	2	1	2	3	3	3	2	4	3	2	3	4	4	4	4	4	5	5	5	5	5	5	5	5	2	2	2	0	2	3	0	2	2	1	2	2	2	2	2	2	2	1
642	27	1	22.26	5	1	4	4	1	999	999	1	1	1	1	3	3	3	2	3	3	4	4	4	5	3	3	4	5	4	5	1	0	1	1	1	1	1	1	2	2	1	2	2	2	2	2	2	2	0
647	21	1	22.26	2	2	2	2	1	999	999	1	1	1	1	1	1	1	1	1	5	1	1	1	5	999	999	999	999	999	999	999	0	0	1	1	1	1	0	2	2	2	2	2	2	2	2	2	2	0
653	39	1	23.43	4	1	2	1	2	2	6	2	2	2	1	1	4	1	2	2	3	3	3	3	5	2	3	3	4	3	4	5	0	0	0	0	0	0	0	1	2	2	2	2	2	2	2	2	2	0
654	28	1	23	2	1	3	5	2	1	1.5	4	2	3	4	3	4	3	4	4	5	3	4	4	4	5	5	4	3	3	5	4	0	0	0	0	0	1	2	2	2	2	2	2	2	2	2	2	2	1
658	30	1	21.39	3	1	1	4	2	999	999	2	3	3	3	1	3	3	3	4	4	3	3	3	5	5	5	5	5	3	5	3	1	0	0	0	1	0	0	2	2	2	2	2	2	2	2	2	2	0
661	38	1	27.34	2	1	2	5	2	3	14	2	2	1	1	1	1	2	2	3	3	3	2	2	5	3	3	3	5	4	4	5	1	0	1	1	0	0	1	2	2	2	2	2	2	2	2	2	2	1
663	19	1	19.14	4	1	3	6	1	999	999	5	3	4	3	1	3	2	4	4	3	5	5	5	5	5	5	5	4	5	4	3	2	1	2	1	2	2	0	2	2	2	2	2	2	2	2	2	2	2
664	25	1	19.85	2	1	3	3	1	999	999	1	2	3	1	3	2	3	2	4	4	3	4	2	3	2	2	3	5	2	3	4	2	1	1	2	2	1	2	2	2	2	2	2	2	2	2	2	2	0
670	28	1	24.44	2	1	1	1	2	1	7	3	2	1	1	1	1	2	2	3	4	3	2	2	5	3	3	3	5	3	4	4	1	1	0	1	0	1	1	2	2	2	2	2	2	2	2	2	2	1
671	20	1	22.08	1	1	1	1	1	999	999	3	3	3	3	1	3	3	3	3	3	4	3	4	5	3	3	3	5	4	4	5	0	0	0	0	0	0	0	2	2	2	2	2	2	2	2	2	2	0
672	26	1	18.75	1	1	3	1	1	999	999	1	1	1	1	1	1	1	1	1	5	1	1	1	5	999	999	999	999	999	999	999	0	0	0	0	0	0	0	2	2	2	2	2	2	2	2	2	2	0
675	28	1	19.53	3	1	2	3	2	1	8	3	3	2	1	3	1	1	3	4	3	3	3	3	5	3	3	2	5	3	3	2	1	2	1	1	1	1	1	2	2	2	2	2	2	2	2	1	2	1
678	23	1	24.44	2	1	1	3	1	999	999	4	3	3	3	3	3	3	3	4	3	4	3	4	5	4	4	4	5	4	4	5	2	0	2	0	0	1	0	2	2	2	2	2	2	2	2	2	2	0
679	30	1	21.81	3	1	5	1	5	999	999	1	2	2	3	3	2	2	3	4	4	4	4	4	5	3	3	4	4	4	5	5	1	0	1	0	0	1	0	2	2	2	2	2	2	2	2	2	2	1
682	21	1	22.36	3	1	2	1	1	999	999	3	2	2	3	1	1	3	4	4	4	3	4	4	5	5	5	5	5	4	4	3	0	0	0	3	0	2	3	2	2	2	2	2	2	2	2	2	2	1
692	57	1	20.06	1	1	1	1	2	4	18	2	2	2	1	1	1	3	3	3	5	2	3	3	5	4	4	4	5	5	5	5	1	1	0	0	0	1	1	2	2	2	2	2	2	2	2	2	2	0
[truncated: 57 more columns]
